# Supplementary material for: Whole-genome DNA methylation profiling reveals epigenetic signatures in developing muscle in Tan and Hu sheep and their offspring
Source: Front Vet Sci. 2023 Jun 14;10:1186040. doi: 10.3389/fvets.2023.1186040 (PMC10301830; doi:10.3389/fvets.2023.1186040)
Supplement: Supplementary file 1 [file Table_1.XLSX]

## Sheet: F2_gene_region
Window	CG	CHG	CHH
1	0.669058	0.00584851	0.0066763
2	0.663817	0.0062269	0.00621131
3	0.65491	0.00581456	0.0067426
4	0.644434	0.00622897	0.00674342
5	0.646523	0.00674069	0.00675377
6	0.642821	0.0064584	0.00691253
7	0.633047	0.00627541	0.00672733
8	0.63558	0.00663143	0.00724194
9	0.636117	0.00682116	0.00664562
10	0.623937	0.00623032	0.00662145
11	0.627259	0.00624893	0.00644949
12	0.616216	0.00648102	0.00648746
13	0.611961	0.00662371	0.00637104
14	0.587136	0.0064808	0.00671933
15	0.596341	0.00696198	0.00662856
16	0.591524	0.00670288	0.00705777
17	0.568807	0.00668119	0.00711192
18	0.563929	0.00606238	0.00645829
19	0.542007	0.00621565	0.00610651
20	0.524838	0.00628805	0.0065051
21	0.51186	0.00631093	0.0063688
22	0.495429	0.00602929	0.00613685
23	0.483392	0.00588352	0.00616449
24	0.470545	0.00593213	0.00642288
25	0.436089	0.00621655	0.00623836
26	0.422129	0.00565281	0.00612157
27	0.396947	0.005529	0.00605631
28	0.384048	0.0061838	0.00617154
29	0.348055	0.00583229	0.00579507
30	0.331316	0.00536027	0.00606262
31	0.311117	0.00599145	0.00581871
32	0.288225	0.00613798	0.00620425
33	0.252619	0.00590677	0.00571888
34	0.249759	0.00603083	0.00577469
35	0.241494	0.00607939	0.00590471
36	0.217757	0.00606575	0.00628198
37	0.215006	0.00628839	0.00588832
38	0.203552	0.00514356	0.00529725
39	0.192366	0.00510287	0.00561121
40	0.208036	0.00658837	0.00610668
41	0.382973	0.00631185	0.00658483
42	0.616987	0.0064138	0.00675636
43	0.678468	0.00635106	0.00670436
44	0.699693	0.00641108	0.00687792
45	0.71581	0.00646188	0.00693416
46	0.724701	0.00646473	0.0068773
47	0.729446	0.00647943	0.00693363
48	0.731576	0.0064761	0.00689063
49	0.733912	0.00656072	0.00700717
50	0.739645	0.00656964	0.0069612
51	0.737829	0.00668645	0.00699562
52	0.740709	0.00655545	0.00701621
53	0.744413	0.00659899	0.00701494
54	0.743299	0.00656814	0.00705077
55	0.746877	0.00661776	0.00699279
56	0.743876	0.00644015	0.00699791
57	0.748541	0.00673396	0.00712586
58	0.74884	0.00650401	0.00698166
59	0.749721	0.0066075	0.00696513
60	0.748392	0.00662189	0.0070454
61	0.749129	0.00671978	0.00711677
62	0.752821	0.00667993	0.00705626
63	0.753703	0.00673673	0.00710321
64	0.75531	0.00666745	0.0071369
65	0.755338	0.00671559	0.00708744
66	0.758224	0.00675448	0.00715522
67	0.7573	0.00675655	0.00713359
68	0.757584	0.00661469	0.00707165
69	0.759356	0.00690859	0.00721714
70	0.75943	0.00675616	0.00706797
71	0.761414	0.00663006	0.00703016
72	0.76038	0.00658077	0.00707378
73	0.761779	0.00675081	0.00715274
74	0.761467	0.00676754	0.00708861
75	0.762964	0.00686459	0.00711939
76	0.766986	0.00676283	0.00708818
77	0.767765	0.00665276	0.00695192
78	0.76687	0.00670774	0.00700487
79	0.766763	0.00687179	0.00709788
80	0.766742	0.00672964	0.00703709
81	0.709589	0.00657324	0.00715928
82	0.700201	0.00719683	0.00678732
83	0.695641	0.00736409	0.00687826
84	0.693421	0.00641851	0.00673639
85	0.6991	0.00652611	0.00660855
86	0.693247	0.00601285	0.00639529
87	0.701584	0.00636915	0.00612038
88	0.696122	0.00599886	0.00669018
89	0.69962	0.00648641	0.00655942
90	0.695236	0.00611751	0.00651364
91	0.688371	0.00597293	0.00656841
92	0.687112	0.00673679	0.0066102
93	0.681262	0.00686224	0.00636644
94	0.689327	0.00672622	0.00679608
95	0.69248	0.00636	0.00650824
96	0.695925	0.00707292	0.00666659
97	0.69004	0.00710625	0.00646705
98	0.683859	0.0064655	0.00653743
99	0.678605	0.00640452	0.00660786
100	0.685822	0.00629128	0.0067294
101	0.676361	0.00629574	0.00667072
102	0.679462	0.00695029	0.00684755
103	0.680106	0.00647516	0.0071074
104	0.684183	0.00586172	0.00711087
105	0.682273	0.00686662	0.00666964
106	0.685722	0.00664524	0.00657872
107	0.698015	0.00698724	0.0063915
108	0.701925	0.00681319	0.00679649
109	0.685564	0.00683991	0.0066481
110	0.682158	0.00695602	0.00668503
111	0.679624	0.00683838	0.00657539
112	0.684811	0.00586954	0.00672168
113	0.684104	0.00631897	0.00662004
114	0.68841	0.00685726	0.00656338
115	0.678573	0.00621057	0.00628159
116	0.677298	0.00637435	0.00640706
117	0.686494	0.00654237	0.00640889
118	0.681432	0.00663053	0.00615297
119	0.685187	0.00603068	0.00684123
120	0.69095	0.00651654	0.0065545

## Sheet: Husheep_gene_region
Window	CG	CHG	CHH
1	0.662035	0.00445436	0.00471212
2	0.655155	0.00381521	0.00455387
3	0.65342	0.00347453	0.00407671
4	0.658803	0.00437238	0.00480823
5	0.654516	0.00504624	0.0046244
6	0.648705	0.00478926	0.00443684
7	0.650315	0.00369988	0.0044994
8	0.652295	0.00397417	0.0053377
9	0.636989	0.00420893	0.00484422
10	0.63096	0.00429888	0.00457783
11	0.615185	0.00416355	0.00507879
12	0.606811	0.00438985	0.00456965
13	0.605892	0.00421832	0.00493492
14	0.601554	0.00438648	0.00444366
15	0.591293	0.00478259	0.00467232
16	0.570931	0.00422744	0.00477911
17	0.555822	0.00413417	0.00409174
18	0.543667	0.00414695	0.00471132
19	0.540567	0.00433958	0.00388635
20	0.518163	0.00431294	0.00417802
21	0.509533	0.0033552	0.0046064
22	0.484159	0.00403995	0.00387369
23	0.484586	0.00454277	0.00382206
24	0.465131	0.00424165	0.00426452
25	0.436195	0.00399588	0.00412661
26	0.418074	0.0041589	0.00367791
27	0.398366	0.00380308	0.00354311
28	0.377648	0.00401458	0.00395968
29	0.348842	0.0037963	0.00420639
30	0.327558	0.00383551	0.00446276
31	0.313265	0.00336638	0.00300527
32	0.283275	0.00370483	0.0036253
33	0.268713	0.00393411	0.00310448
34	0.23056	0.00353637	0.003077
35	0.216338	0.00381664	0.00371248
36	0.21439	0.00364315	0.00369057
37	0.211004	0.00394047	0.00412081
38	0.210962	0.00333994	0.00308688
39	0.181245	0.00320645	0.00393196
40	0.185524	0.00361581	0.00379126
41	0.376232	0.00402692	0.00446101
42	0.614802	0.0042385	0.00446609
43	0.670906	0.00424543	0.00450498
44	0.69496	0.00452651	0.00475786
45	0.712031	0.00447878	0.00475541
46	0.716354	0.00435977	0.00478977
47	0.723299	0.00446536	0.00467397
48	0.726808	0.00435054	0.00464713
49	0.732503	0.00440326	0.00480683
50	0.731822	0.00442188	0.00482285
51	0.738513	0.00445169	0.00470956
52	0.73779	0.00449936	0.004675
53	0.740577	0.00440516	0.00471942
54	0.74029	0.0044709	0.00470256
55	0.74507	0.00446272	0.00485107
56	0.742528	0.00446424	0.00464232
57	0.742477	0.00445698	0.00478366
58	0.742192	0.0044489	0.00479275
59	0.747831	0.00444372	0.00470673
60	0.746899	0.00456251	0.00471678
61	0.750735	0.00441532	0.00472715
62	0.749257	0.00466362	0.00479379
63	0.752547	0.00431758	0.00478746
64	0.748776	0.00447107	0.0048698
65	0.750773	0.00461109	0.0047058
66	0.751062	0.00452059	0.00496393
67	0.755686	0.0045099	0.00471625
68	0.756513	0.00445318	0.00472119
69	0.751821	0.00473747	0.00486203
70	0.753707	0.00457788	0.00477567
71	0.75745	0.00452754	0.00472312
72	0.760556	0.00443184	0.00486783
73	0.758826	0.00458731	0.00483028
74	0.760307	0.00449736	0.00471315
75	0.761174	0.00453425	0.00472126
76	0.76343	0.00452467	0.00479971
77	0.762301	0.00454992	0.00479873
78	0.76566	0.00468237	0.00474729
79	0.763242	0.00466053	0.00485903
80	0.764806	0.00447087	0.00465338
81	0.713229	0.00438641	0.00471412
82	0.716029	0.00453177	0.00433561
83	0.688535	0.00417172	0.00414308
84	0.686126	0.00351538	0.00409971
85	0.690087	0.00410163	0.00465122
86	0.686836	0.00418081	0.00448463
87	0.694249	0.00429749	0.00413404
88	0.693972	0.00474385	0.00434088
89	0.672886	0.00413436	0.00434222
90	0.680993	0.00433845	0.00454342
91	0.66824	0.00404942	0.00451461
92	0.671202	0.00468264	0.00468944
93	0.677356	0.00444153	0.0044976
94	0.688886	0.00422062	0.00522192
95	0.688894	0.00503016	0.00506628
96	0.68065	0.00374117	0.00431086
97	0.689564	0.00387056	0.0047389
98	0.676204	0.00434796	0.00410927
99	0.679893	0.00422293	0.00421589
100	0.690968	0.00429886	0.00458596
101	0.683799	0.00458485	0.00468366
102	0.692036	0.00426427	0.00473779
103	0.677772	0.00404694	0.00498386
104	0.68837	0.00426758	0.00485599
105	0.677688	0.00394083	0.0044201
106	0.670378	0.00438359	0.00486767
107	0.684705	0.00372646	0.00457052
108	0.676487	0.0042793	0.00465746
109	0.671599	0.00488464	0.00472594
110	0.669392	0.00455096	0.00410882
111	0.6543	0.00356555	0.00463138
112	0.667175	0.00484072	0.00481675
113	0.67112	0.00432383	0.00556755
114	0.675698	0.00458208	0.00477287
115	0.678742	0.00371035	0.00461203
116	0.690535	0.00522543	0.0048271
117	0.680113	0.0048877	0.00431255
118	0.663771	0.00465659	0.00396677
119	0.670065	0.00416613	0.00431362
120	0.657647	0.00424412	0.00395897

## Sheet: Tansheep_gene_region
Window	CG	CHG	CHH
1	0.645334	0.00729291	0.00748982
2	0.646475	0.00683719	0.00737214
3	0.645127	0.00719199	0.00732853
4	0.640206	0.00689325	0.0070663
5	0.639674	0.00734353	0.00709814
6	0.627357	0.00689228	0.00698637
7	0.625302	0.0069017	0.00708195
8	0.627	0.00692773	0.00747324
9	0.61082	0.00698317	0.00706005
10	0.605923	0.0065301	0.00697687
11	0.615136	0.00673546	0.0069137
12	0.598566	0.00688139	0.00687757
13	0.590292	0.00681944	0.00708209
14	0.574965	0.00631554	0.00689801
15	0.582514	0.0066282	0.00688431
16	0.562858	0.00649296	0.00678459
17	0.555567	0.00656595	0.00651615
18	0.531306	0.00667501	0.00672578
19	0.523017	0.00652047	0.00678274
20	0.515289	0.00702762	0.00701046
21	0.509775	0.00631652	0.00661018
22	0.483668	0.00645584	0.00639029
23	0.470471	0.00679211	0.0065724
24	0.458439	0.00601147	0.00674112
25	0.428882	0.00605877	0.00607117
26	0.411161	0.00639277	0.00607042
27	0.399149	0.00623434	0.00618949
28	0.37664	0.00603768	0.00610207
29	0.353368	0.00627357	0.00582462
30	0.329809	0.00603847	0.00600504
31	0.320926	0.0071456	0.00627466
32	0.290123	0.00663182	0.00609969
33	0.270686	0.00554415	0.0055968
34	0.245116	0.00568966	0.00582283
35	0.23388	0.00576026	0.0057695
36	0.220162	0.00662804	0.00607525
37	0.213307	0.00608396	0.00638668
38	0.211154	0.0066185	0.00614586
39	0.202824	0.00678416	0.00692215
40	0.214435	0.0079367	0.00702025
41	0.382866	0.00830302	0.00803281
42	0.602011	0.00660595	0.00705301
43	0.661229	0.00676807	0.00708365
44	0.686588	0.00657534	0.00690768
45	0.697463	0.0066169	0.00701716
46	0.705399	0.00658213	0.00704437
47	0.710469	0.00651644	0.00704003
48	0.715773	0.00675145	0.00710651
49	0.718393	0.00658201	0.00700692
50	0.721601	0.00672694	0.00716668
51	0.720763	0.0067034	0.0070734
52	0.724311	0.00690502	0.007176
53	0.727158	0.00683713	0.00714376
54	0.727124	0.00676682	0.00709465
55	0.731062	0.00700127	0.0072416
56	0.728359	0.00694572	0.00725025
57	0.733119	0.00679277	0.00724467
58	0.732351	0.00690023	0.00729844
59	0.731615	0.00707212	0.00740715
60	0.731542	0.00698226	0.00731353
61	0.732569	0.00680995	0.0072656
62	0.736161	0.00715148	0.00737299
63	0.737856	0.0070732	0.00733214
64	0.738654	0.00710958	0.00742811
65	0.73909	0.00716229	0.00743788
66	0.740491	0.0072168	0.00753666
67	0.742465	0.00741307	0.00760695
68	0.741324	0.00718125	0.00760213
69	0.740918	0.00749802	0.00759915
70	0.74304	0.0073793	0.00755665
71	0.742893	0.00727752	0.00759004
72	0.746044	0.00756136	0.00771194
73	0.744543	0.00760336	0.00786765
74	0.747465	0.00778331	0.00791454
75	0.747565	0.00779812	0.00795623
76	0.748713	0.00789152	0.00804291
77	0.7505	0.00809753	0.00812876
78	0.751878	0.00792443	0.00807386
79	0.748368	0.00838476	0.00834206
80	0.749867	0.00817	0.00834007
81	0.692603	0.00677338	0.00744278
82	0.695329	0.00678722	0.0066355
83	0.682111	0.0064702	0.00648844
84	0.674156	0.00584299	0.00643927
85	0.695556	0.00694607	0.00691718
86	0.685736	0.00623476	0.00654334
87	0.679509	0.00623968	0.0065137
88	0.685026	0.00633715	0.00693799
89	0.678246	0.00735717	0.00695002
90	0.677627	0.00732645	0.00690813
91	0.674156	0.00663229	0.00676674
92	0.672255	0.00663102	0.00691337
93	0.674021	0.00676179	0.00677225
94	0.682538	0.00667858	0.0071584
95	0.686392	0.00681088	0.00725459
96	0.681307	0.00680025	0.00678827
97	0.678911	0.00768833	0.00705047
98	0.673075	0.00661929	0.0070375
99	0.662151	0.00719196	0.00652059
100	0.66788	0.00677348	0.00667662
101	0.670418	0.00636719	0.00701805
102	0.662506	0.00660363	0.00707709
103	0.679029	0.00707009	0.00692742
104	0.66765	0.00645376	0.00709442
105	0.66435	0.00684228	0.00690419
106	0.664628	0.00653128	0.00682339
107	0.672444	0.0070657	0.00677101
108	0.669441	0.00730933	0.00737196
109	0.667839	0.0075402	0.00718681
110	0.665292	0.00758599	0.00707938
111	0.670818	0.00728049	0.00691069
112	0.666186	0.00695613	0.00697107
113	0.672091	0.00662304	0.00754442
114	0.673315	0.00723029	0.00724086
115	0.673949	0.00734002	0.00727455
116	0.671329	0.0075717	0.00737881
117	0.66394	0.00741944	0.00713332
118	0.66075	0.00753337	0.00724854
119	0.670391	0.00702578	0.00723154
120	0.665012	0.00707007	0.00692775

## Sheet: F2_te_region
Window	CG	CHG	CHH
1	0.704672	0.00624035	0.00666307
2	0.704136	0.00623967	0.00665391
3	0.70417	0.00628333	0.00664579
4	0.703769	0.00623917	0.00663218
5	0.704584	0.0062465	0.00665014
6	0.704341	0.00626896	0.00665468
7	0.704127	0.00629303	0.00665579
8	0.704674	0.00621458	0.00665639
9	0.705006	0.00622464	0.00665514
10	0.705207	0.00629356	0.00663407
11	0.705144	0.00627132	0.00663058
12	0.705433	0.00626859	0.00664467
13	0.705598	0.00624631	0.00664842
14	0.705591	0.00625892	0.00666981
15	0.705807	0.00626928	0.00666389
16	0.706573	0.00622207	0.00663489
17	0.706692	0.00626317	0.00661189
18	0.706419	0.00621312	0.00662803
19	0.70703	0.0062421	0.00661369
20	0.708117	0.00623756	0.0066221
21	0.70749	0.00618818	0.00660397
22	0.707657	0.00621916	0.00664132
23	0.709503	0.00623738	0.00663981
24	0.7102	0.00627675	0.00665637
25	0.70904	0.00622084	0.00664369
26	0.710897	0.00622112	0.00662098
27	0.711191	0.00624701	0.00663411
28	0.71172	0.00626189	0.00662836
29	0.711751	0.00623216	0.00663848
30	0.714067	0.00624853	0.00666337
31	0.716067	0.00623912	0.0066513
32	0.715726	0.00625332	0.00663135
33	0.717818	0.00627906	0.00665838
34	0.719906	0.00623393	0.00662876
35	0.721009	0.00627994	0.00661276
36	0.723375	0.00624152	0.00661498
37	0.726506	0.00625667	0.00668567
38	0.727884	0.00630151	0.0066618
39	0.733267	0.00629361	0.00661947
40	0.735276	0.00636818	0.00669194
41	0.726298	0.0060693	0.00603228
42	0.723889	0.00595365	0.00591057
43	0.725899	0.00599797	0.00618344
44	0.721143	0.00679609	0.00615324
45	0.721204	0.00589488	0.00623329
46	0.724114	0.00573666	0.00630843
47	0.723221	0.00582701	0.00632918
48	0.725883	0.00638244	0.00634026
49	0.725876	0.0064019	0.00632365
50	0.71859	0.00610543	0.00641651
51	0.716321	0.00620167	0.00637278
52	0.720706	0.00615042	0.00648675
53	0.727371	0.00594945	0.00643039
54	0.717626	0.00608567	0.00628704
55	0.722595	0.00637745	0.00643358
56	0.716019	0.00595576	0.0062682
57	0.727535	0.00572707	0.00627233
58	0.716202	0.00583707	0.00634604
59	0.715589	0.00596601	0.00648318
60	0.71536	0.00602566	0.00640924
61	0.719787	0.00655938	0.00649696
62	0.716649	0.00691344	0.00638166
63	0.717717	0.00620463	0.00629852
64	0.720266	0.00600257	0.00626553
65	0.721486	0.00617989	0.00639652
66	0.718004	0.00601359	0.00638186
67	0.720981	0.00592516	0.00648584
68	0.725358	0.00606782	0.00646486
69	0.728621	0.00635359	0.0065167
70	0.733677	0.00650845	0.00654038
71	0.731995	0.00673724	0.00658494
72	0.738078	0.00654861	0.00692645
73	0.74449	0.00651691	0.00691878
74	0.760115	0.00642959	0.00725948
75	0.752056	0.0067305	0.00721754
76	0.760705	0.00714436	0.00738993
77	0.755339	0.00658584	0.00762159
78	0.774058	0.00666067	0.00779053
79	0.776995	0.00669259	0.00796106
80	0.764711	0.00551614	0.0079458
81	0.741284	0.00625724	0.00698059
82	0.733806	0.00626263	0.00663866
83	0.727809	0.0063238	0.00663193
84	0.728479	0.00631514	0.00662426
85	0.725607	0.00630928	0.00669268
86	0.721633	0.00629488	0.00666278
87	0.718903	0.00624379	0.00664259
88	0.717124	0.00624835	0.0066261
89	0.715855	0.00628297	0.00664755
90	0.715148	0.00630106	0.00664181
91	0.714236	0.00623571	0.00663685
92	0.712426	0.00624646	0.0066405
93	0.710973	0.00623833	0.00662237
94	0.709531	0.00630282	0.00663993
95	0.709004	0.00624754	0.0066353
96	0.70829	0.0062421	0.00665155
97	0.708507	0.00628856	0.00662957
98	0.706978	0.00624468	0.00660658
99	0.706461	0.00625193	0.00663514
100	0.706382	0.00623116	0.00664888
101	0.706234	0.00623065	0.00664132
102	0.705949	0.00623783	0.00663839
103	0.704822	0.00627638	0.00662945
104	0.704959	0.00628644	0.00663617
105	0.704861	0.00628168	0.00662886
106	0.704663	0.00626859	0.00663135
107	0.705347	0.00628274	0.00663299
108	0.704994	0.00629536	0.00664556
109	0.704246	0.00626481	0.00663079
110	0.703319	0.00626187	0.00662641
111	0.702579	0.00627998	0.0066431
112	0.703248	0.00626338	0.00664003
113	0.703296	0.0062283	0.00663159
114	0.702957	0.0062826	0.00664865
115	0.703139	0.00626853	0.00665329
116	0.702936	0.0062779	0.00666641
117	0.700786	0.00627207	0.00665696
118	0.702038	0.00627401	0.00664968
119	0.702963	0.00629863	0.00666344
120	0.702412	0.00629362	0.00666417

## Sheet: Husheep_te_region
Window	CG	CHG	CHH
1	0.697305	0.00412695	0.00437525
2	0.697879	0.00417509	0.0043623
3	0.697456	0.00416637	0.00436986
4	0.696816	0.00417838	0.0043659
5	0.697234	0.00414874	0.00438633
6	0.697244	0.00419617	0.00434736
7	0.697587	0.00417921	0.00437803
8	0.697931	0.00416646	0.00435064
9	0.698573	0.00415287	0.00436739
10	0.698075	0.00414938	0.0043268
11	0.698147	0.0041516	0.00434339
12	0.697578	0.00417917	0.00435775
13	0.698226	0.00410807	0.00433865
14	0.698296	0.00412351	0.00435967
15	0.698715	0.00418	0.00436567
16	0.699558	0.00413816	0.00436517
17	0.700928	0.00412561	0.00431844
18	0.699917	0.00409081	0.0043276
19	0.700699	0.00412733	0.00432739
20	0.701133	0.00411203	0.0043513
21	0.69975	0.00409231	0.00434263
22	0.701004	0.00419911	0.00435981
23	0.702158	0.00415178	0.00433996
24	0.702321	0.00411238	0.004354
25	0.701825	0.00408569	0.00435448
26	0.703347	0.00409708	0.00431525
27	0.703374	0.00413933	0.0043829
28	0.704093	0.00412144	0.00433366
29	0.705938	0.00411186	0.00435685
30	0.707556	0.00414714	0.00433509
31	0.709162	0.00416877	0.00440771
32	0.709276	0.00412928	0.00439556
33	0.710017	0.00412525	0.0043865
34	0.714565	0.004108	0.00432883
35	0.715889	0.00412927	0.00430526
36	0.716151	0.00416277	0.00431045
37	0.720024	0.00412179	0.00438522
38	0.721656	0.00419828	0.00435905
39	0.726229	0.00418803	0.00431274
40	0.729485	0.00432312	0.00436887
41	0.71904	0.00406199	0.00388369
42	0.714445	0.00405873	0.00388193
43	0.713564	0.00401311	0.00405562
44	0.707506	0.0047285	0.0041183
45	0.709126	0.00404761	0.00418041
46	0.710339	0.00393324	0.00421869
47	0.70798	0.00397914	0.00431011
48	0.70994	0.00445392	0.00431047
49	0.709334	0.00452229	0.00427419
50	0.700749	0.00425084	0.00430692
51	0.700762	0.00440305	0.00439608
52	0.704524	0.00426911	0.00444749
53	0.711232	0.00406061	0.00446591
54	0.702721	0.00429291	0.00436567
55	0.705677	0.00444311	0.0044212
56	0.702073	0.00404776	0.00439192
57	0.710931	0.00396712	0.00435623
58	0.700069	0.00405962	0.00440417
59	0.698064	0.00419641	0.00447176
60	0.699298	0.00419005	0.00446607
61	0.704623	0.00467108	0.00449886
62	0.699514	0.00485322	0.00440823
63	0.701298	0.00432949	0.0044589
64	0.704762	0.00414878	0.00442498
65	0.707694	0.00428756	0.0044839
66	0.703493	0.00412096	0.00448517
67	0.705909	0.00412796	0.00459558
68	0.711737	0.00422757	0.00447654
69	0.710828	0.0044607	0.00463156
70	0.718623	0.00460472	0.00449765
71	0.715556	0.00483638	0.00454128
72	0.720675	0.00465342	0.00481373
73	0.728764	0.0046431	0.00489633
74	0.742615	0.00455706	0.00514279
75	0.735083	0.00491466	0.00496335
76	0.746806	0.00523566	0.0051193
77	0.744224	0.00471976	0.00536543
78	0.761568	0.00484371	0.0055781
79	0.765537	0.00485369	0.00564366
80	0.755539	0.00374355	0.00554036
81	0.733626	0.00417629	0.00461056
82	0.727563	0.00421833	0.00435907
83	0.722336	0.00423411	0.00434162
84	0.721474	0.00419452	0.00435358
85	0.71803	0.0041515	0.00435746
86	0.716145	0.00415708	0.00434906
87	0.713575	0.00410757	0.00431812
88	0.711263	0.0041334	0.00432054
89	0.709556	0.00411156	0.00433521
90	0.708627	0.00419335	0.00433694
91	0.708436	0.0041185	0.00433786
92	0.70621	0.00410717	0.00431884
93	0.704812	0.00416449	0.00432056
94	0.703706	0.00415529	0.00432842
95	0.702699	0.00412127	0.00431777
96	0.701799	0.00412458	0.0042996
97	0.701861	0.00415485	0.00432
98	0.70126	0.00412425	0.00431259
99	0.699884	0.0041649	0.00434092
100	0.700219	0.00418063	0.00431249
101	0.699417	0.00413736	0.00431918
102	0.699055	0.00412036	0.00436494
103	0.697972	0.00419758	0.00432543
104	0.696889	0.0041789	0.00432592
105	0.696807	0.00423556	0.00437278
106	0.697241	0.00419959	0.0043504
107	0.697993	0.00418274	0.0043039
108	0.697098	0.00421276	0.00436012
109	0.696471	0.0042424	0.00435383
110	0.696195	0.0041749	0.00433155
111	0.696632	0.00416023	0.00433022
112	0.696067	0.00415472	0.00434583
113	0.695638	0.00413162	0.00436469
114	0.69618	0.00415598	0.0043403
115	0.694962	0.00418214	0.00434798
116	0.695023	0.00416445	0.0043405
117	0.693894	0.00419446	0.00437191
118	0.695595	0.00416733	0.00434423
119	0.695151	0.00411855	0.00434442
120	0.69482	0.00414601	0.00433593

## Sheet: Tansheep_te_region
Window	CG	CHG	CHH
1	0.689611	0.00606156	0.00655393
2	0.689176	0.00610939	0.00656022
3	0.688537	0.00606889	0.00654634
4	0.688406	0.0061027	0.00654689
5	0.688775	0.00606987	0.00655189
6	0.689361	0.00606091	0.00655034
7	0.68899	0.00611086	0.00652421
8	0.689113	0.00606778	0.00655199
9	0.689865	0.00606481	0.00655254
10	0.689414	0.00608702	0.00652929
11	0.689656	0.00611001	0.00654932
12	0.689767	0.00607058	0.00654456
13	0.689917	0.00605388	0.00654865
14	0.68988	0.0060652	0.00654192
15	0.69032	0.00605643	0.0065446
16	0.691023	0.00604632	0.00654248
17	0.690233	0.00606954	0.00651741
18	0.690515	0.00603999	0.0065331
19	0.691562	0.00605491	0.00653155
20	0.691955	0.00609202	0.00653258
21	0.69162	0.00606031	0.00651753
22	0.692241	0.00605002	0.00655362
23	0.69337	0.00607948	0.00653254
24	0.694181	0.00605146	0.00654187
25	0.694237	0.00602921	0.00653229
26	0.694659	0.00601	0.00652135
27	0.695222	0.00605836	0.00653384
28	0.696147	0.00604862	0.00652264
29	0.696503	0.00601242	0.00650961
30	0.698306	0.00600909	0.00650729
31	0.699927	0.00602674	0.00653067
32	0.700127	0.00602068	0.00650278
33	0.700872	0.00601355	0.00652634
34	0.703456	0.00595678	0.0064824
35	0.705287	0.00597919	0.00645629
36	0.707388	0.00596362	0.00642332
37	0.709952	0.00592361	0.00647225
38	0.710888	0.00589383	0.00642275
39	0.716316	0.00587724	0.00635855
40	0.718401	0.00598276	0.00649423
41	0.710742	0.00572904	0.00580817
42	0.70914	0.00563644	0.00571946
43	0.711562	0.00572441	0.00597464
44	0.705142	0.00652063	0.00599724
45	0.704958	0.00562458	0.00608085
46	0.709109	0.00539972	0.00615432
47	0.706308	0.00541452	0.00613188
48	0.711958	0.00604255	0.00621309
49	0.711263	0.00606659	0.00623514
50	0.704108	0.00578331	0.00625008
51	0.702412	0.00592609	0.00621034
52	0.704993	0.00586318	0.00637046
53	0.712489	0.00549676	0.00623767
54	0.703336	0.00576475	0.00615664
55	0.708773	0.0060796	0.00624819
56	0.702483	0.00558628	0.00607504
57	0.714743	0.00536947	0.00610699
58	0.701185	0.00553583	0.00618581
59	0.701629	0.00563041	0.00630121
60	0.702247	0.00580536	0.00616933
61	0.705492	0.00630681	0.00633661
62	0.702249	0.00673352	0.00615232
63	0.702249	0.00587951	0.00613228
64	0.705512	0.00570848	0.00608096
65	0.707717	0.00584949	0.00623975
66	0.702305	0.0056721	0.0061668
67	0.706011	0.00545229	0.00632386
68	0.71098	0.00574531	0.00627376
69	0.713437	0.00604037	0.00637146
70	0.720589	0.00611601	0.0063775
71	0.717473	0.00644423	0.00640186
72	0.724988	0.00611399	0.00676506
73	0.730452	0.00620043	0.00680686
74	0.748021	0.00609537	0.00718303
75	0.7385	0.00645395	0.00702066
76	0.747131	0.00681471	0.00713219
77	0.740018	0.00616195	0.00746721
78	0.759929	0.00623344	0.00762981
79	0.762752	0.00627136	0.00777991
80	0.750027	0.0051673	0.00781494
81	0.725185	0.0058849	0.00679566
82	0.717566	0.00590113	0.00641014
83	0.710913	0.00600691	0.00641269
84	0.712712	0.0060004	0.00644079
85	0.710072	0.00600001	0.00652637
86	0.705536	0.00604482	0.00653083
87	0.703336	0.00600514	0.00654356
88	0.700878	0.00605733	0.00653145
89	0.699568	0.0060449	0.00652123
90	0.698464	0.00607231	0.00653493
91	0.697846	0.00602741	0.00652714
92	0.696963	0.00604287	0.00655254
93	0.695444	0.00604758	0.00650931
94	0.694092	0.00607829	0.00653971
95	0.693729	0.00607577	0.00652174
96	0.693327	0.00609193	0.00653116
97	0.692923	0.00605996	0.00651044
98	0.691244	0.00606136	0.00652353
99	0.691565	0.00604886	0.00652497
100	0.691347	0.00604024	0.00652702
101	0.690334	0.00605565	0.00650518
102	0.690078	0.00603975	0.00651707
103	0.689629	0.00607834	0.00651318
104	0.689014	0.00606695	0.00652103
105	0.689299	0.0060805	0.00653224
106	0.68881	0.00608203	0.00651888
107	0.688638	0.00610464	0.00652915
108	0.688585	0.00607744	0.00654088
109	0.688363	0.00611947	0.0065131
110	0.688172	0.00611851	0.00655402
111	0.687948	0.00608838	0.00652611
112	0.687726	0.00608764	0.00654446
113	0.688424	0.00608066	0.00651692
114	0.68781	0.00607677	0.0065288
115	0.687548	0.00606464	0.00651292
116	0.687316	0.00605638	0.00653142
117	0.687086	0.00607892	0.00655772
118	0.686604	0.00611849	0.00656923
119	0.687425	0.00607932	0.00656252
120	0.686821	0.006121	0.00655508
