# Supplementary material for: Whole-genome DNA methylation profiling reveals epigenetic signatures in developing muscle in Tan and Hu sheep and their offspring
Source: Front Vet Sci. 2023 Jun 14;10:1186040. doi: 10.3389/fvets.2023.1186040 (PMC10301830; doi:10.3389/fvets.2023.1186040)
Supplement: Supplementary file 2 [file Table_2.XLSX]

## Sheet: F2-VS-Tansheep.CG.change
Chromosome	Window Start	Window End	Number of HyperDMRs, HypoDMRs (CG)
Chr01	0	1000000	24,33
Chr01	1000000	2000000	27,29
Chr01	2000000	3000000	54,46
Chr01	3000000	4000000	36,28
Chr01	4000000	5000000	23,45
Chr01	5000000	6000000	41,69
Chr01	6000000	7000000	25,29
Chr01	7000000	8000000	30,22
Chr01	8000000	9000000	30,53
Chr01	9000000	10000000	18,28
Chr01	10000000	11000000	21,24
Chr01	11000000	12000000	21,14
Chr01	12000000	13000000	27,12
Chr01	13000000	14000000	14,12
Chr01	14000000	15000000	16,25
Chr01	15000000	16000000	16,18
Chr01	16000000	17000000	20,19
Chr01	17000000	18000000	16,17
Chr01	18000000	19000000	14,19
Chr01	19000000	20000000	17,19
Chr01	20000000	21000000	6,10
Chr01	21000000	22000000	13,16
Chr01	22000000	23000000	25,17
Chr01	23000000	24000000	28,22
Chr01	24000000	25000000	15,11
Chr01	25000000	26000000	47,28
Chr01	26000000	27000000	9,14
Chr01	27000000	28000000	13,14
Chr01	28000000	29000000	11,24
Chr01	29000000	30000000	14,18
Chr01	30000000	31000000	12,25
Chr01	31000000	32000000	23,12
Chr01	32000000	33000000	13,18
Chr01	33000000	34000000	13,29
Chr01	34000000	35000000	11,15
Chr01	35000000	36000000	10,12
Chr01	36000000	37000000	18,18
Chr01	37000000	38000000	8,13
Chr01	38000000	39000000	29,33
Chr01	39000000	40000000	15,16
Chr01	40000000	41000000	8,16
Chr01	41000000	42000000	6,23
Chr01	42000000	43000000	29,23
Chr01	43000000	44000000	11,11
Chr01	44000000	45000000	12,20
Chr01	45000000	46000000	23,31
Chr01	46000000	47000000	4,12
Chr01	47000000	48000000	10,8
Chr01	48000000	49000000	6,12
Chr01	49000000	50000000	11,12
Chr01	50000000	51000000	9,9
Chr01	51000000	52000000	9,13
Chr01	52000000	53000000	10,10
Chr01	53000000	54000000	14,13
Chr01	54000000	55000000	11,18
Chr01	55000000	56000000	11,3
Chr01	56000000	57000000	6,24
Chr01	57000000	58000000	11,11
Chr01	58000000	59000000	10,17
Chr01	59000000	60000000	8,7
Chr01	60000000	61000000	2,15
Chr01	61000000	62000000	2,8
Chr01	62000000	63000000	7,18
Chr01	63000000	64000000	5,8
Chr01	64000000	65000000	8,8
Chr01	65000000	66000000	15,14
Chr01	66000000	67000000	25,14
Chr01	67000000	68000000	15,27
Chr01	68000000	69000000	17,23
Chr01	69000000	70000000	13,19
Chr01	70000000	71000000	13,21
Chr01	71000000	72000000	26,20
Chr01	72000000	73000000	19,11
Chr01	73000000	74000000	7,11
Chr01	74000000	75000000	15,19
Chr01	75000000	76000000	15,22
Chr01	76000000	77000000	21,13
Chr01	77000000	78000000	9,15
Chr01	78000000	79000000	10,11
Chr01	79000000	80000000	7,9
Chr01	80000000	81000000	10,18
Chr01	81000000	82000000	10,12
Chr01	82000000	83000000	7,20
Chr01	83000000	84000000	9,17
Chr01	84000000	85000000	10,18
Chr01	85000000	86000000	13,10
Chr01	86000000	87000000	10,3
Chr01	87000000	88000000	13,12
Chr01	88000000	89000000	10,11
Chr01	89000000	90000000	19,30
Chr01	90000000	91000000	13,18
Chr01	91000000	92000000	22,21
Chr01	92000000	93000000	11,23
Chr01	93000000	94000000	18,23
Chr01	94000000	95000000	14,18
Chr01	95000000	96000000	13,20
Chr01	96000000	97000000	17,27
Chr01	97000000	98000000	20,19
Chr01	98000000	99000000	28,17
Chr01	99000000	100000000	17,17
Chr01	100000000	101000000	13,13
Chr01	101000000	102000000	16,14
Chr01	102000000	103000000	12,22
Chr01	103000000	104000000	17,13
Chr01	104000000	105000000	15,8
Chr01	105000000	106000000	16,25
Chr01	106000000	107000000	12,23
Chr01	107000000	108000000	23,17
Chr01	108000000	109000000	13,13
Chr01	109000000	110000000	19,21
Chr01	110000000	111000000	15,36
Chr01	111000000	112000000	25,17
Chr01	112000000	113000000	19,16
Chr01	113000000	114000000	13,26
Chr01	114000000	115000000	12,24
Chr01	115000000	116000000	13,14
Chr01	116000000	117000000	10,8
Chr01	117000000	118000000	13,23
Chr01	118000000	119000000	29,20
Chr01	119000000	120000000	13,8
Chr01	120000000	121000000	15,28
Chr01	121000000	122000000	10,7
Chr01	122000000	123000000	15,10
Chr01	123000000	124000000	14,10
Chr01	124000000	125000000	13,23
Chr01	125000000	126000000	18,15
Chr01	126000000	127000000	18,12
Chr01	127000000	128000000	9,22
Chr01	128000000	129000000	19,14
Chr01	129000000	130000000	24,23
Chr01	130000000	131000000	32,34
Chr01	131000000	132000000	28,37
Chr01	132000000	133000000	27,45
Chr01	133000000	134000000	16,17
Chr01	134000000	135000000	20,24
Chr01	135000000	136000000	22,16
Chr01	136000000	137000000	8,15
Chr01	137000000	138000000	6,24
Chr01	138000000	139000000	16,12
Chr01	139000000	140000000	17,15
Chr01	140000000	141000000	12,10
Chr01	141000000	142000000	7,11
Chr01	142000000	143000000	7,12
Chr01	143000000	144000000	10,8
Chr01	144000000	145000000	11,6
Chr01	145000000	146000000	11,12
Chr01	146000000	147000000	7,21
Chr01	147000000	148000000	3,11
Chr01	148000000	149000000	6,11
Chr01	149000000	150000000	6,7
Chr01	150000000	151000000	6,14
Chr01	151000000	152000000	13,9
Chr01	152000000	153000000	2,15
Chr01	153000000	154000000	9,25
Chr01	154000000	155000000	9,9
Chr01	155000000	156000000	15,11
Chr01	156000000	157000000	15,15
Chr01	157000000	158000000	17,8
Chr01	158000000	159000000	8,13
Chr01	159000000	160000000	14,2
Chr01	160000000	161000000	8,12
Chr01	161000000	162000000	7,9
Chr01	162000000	163000000	10,10
Chr01	163000000	164000000	4,4
Chr01	164000000	165000000	4,12
Chr01	165000000	166000000	6,5
Chr01	166000000	167000000	3,19
Chr01	167000000	168000000	6,10
Chr01	168000000	169000000	5,13
Chr01	169000000	170000000	5,5
Chr01	170000000	171000000	15,10
Chr01	171000000	172000000	9,17
Chr01	172000000	173000000	8,15
Chr01	173000000	174000000	5,9
Chr01	174000000	175000000	7,5
Chr01	175000000	176000000	16,22
Chr01	176000000	177000000	7,11
Chr01	177000000	178000000	11,17
Chr01	178000000	179000000	13,21
Chr01	179000000	180000000	23,14
Chr01	180000000	181000000	15,30
Chr01	181000000	182000000	6,17
Chr01	182000000	183000000	17,4
Chr01	183000000	184000000	5,8
Chr01	184000000	185000000	6,7
Chr01	185000000	186000000	0,5
Chr01	186000000	187000000	8,13
Chr01	187000000	188000000	1,6
Chr01	188000000	189000000	2,12
Chr01	189000000	190000000	19,23
Chr01	190000000	191000000	9,17
Chr01	191000000	192000000	14,12
Chr01	192000000	193000000	13,9
Chr01	193000000	194000000	13,9
Chr01	194000000	195000000	12,19
Chr01	195000000	196000000	19,18
Chr01	196000000	197000000	28,21
Chr01	197000000	198000000	8,17
Chr01	198000000	199000000	17,18
Chr01	199000000	200000000	7,9
Chr01	200000000	201000000	25,21
Chr01	201000000	202000000	20,15
Chr01	202000000	203000000	16,34
Chr01	203000000	204000000	9,19
Chr01	204000000	205000000	14,11
Chr01	205000000	206000000	11,25
Chr01	206000000	207000000	14,22
Chr01	207000000	208000000	13,25
Chr01	208000000	209000000	13,14
Chr01	209000000	210000000	10,32
Chr01	210000000	211000000	11,15
Chr01	211000000	212000000	21,19
Chr01	212000000	213000000	17,15
Chr01	213000000	214000000	10,15
Chr01	214000000	215000000	11,12
Chr01	215000000	216000000	9,13
Chr01	216000000	217000000	15,14
Chr01	217000000	218000000	16,25
Chr01	218000000	219000000	11,16
Chr01	219000000	220000000	14,17
Chr01	220000000	221000000	12,31
Chr01	221000000	222000000	18,13
Chr01	222000000	223000000	13,13
Chr01	223000000	224000000	18,16
Chr01	224000000	225000000	7,17
Chr01	225000000	226000000	10,13
Chr01	226000000	227000000	5,17
Chr01	227000000	228000000	11,19
Chr01	228000000	229000000	5,19
Chr01	229000000	230000000	13,10
Chr01	230000000	231000000	9,10
Chr01	231000000	232000000	3,7
Chr01	232000000	233000000	7,13
Chr01	233000000	234000000	12,14
Chr01	234000000	235000000	15,26
Chr01	235000000	236000000	15,13
Chr01	236000000	237000000	8,22
Chr01	237000000	238000000	12,13
Chr01	238000000	239000000	13,23
Chr01	239000000	240000000	16,13
Chr01	240000000	241000000	16,14
Chr01	241000000	242000000	6,2
Chr01	242000000	243000000	12,9
Chr01	243000000	244000000	9,10
Chr01	244000000	245000000	7,6
Chr01	245000000	246000000	2,8
Chr01	246000000	247000000	6,6
Chr01	247000000	248000000	14,10
Chr01	248000000	249000000	19,25
Chr01	249000000	250000000	10,22
Chr01	250000000	251000000	15,17
Chr01	251000000	252000000	17,11
Chr01	252000000	253000000	10,9
Chr01	253000000	254000000	8,11
Chr01	254000000	255000000	13,11
Chr01	255000000	256000000	13,17
Chr01	256000000	257000000	6,21
Chr01	257000000	258000000	10,15
Chr01	258000000	259000000	4,18
Chr01	259000000	260000000	16,18
Chr01	260000000	261000000	9,18
Chr01	261000000	262000000	11,12
Chr01	262000000	263000000	22,27
Chr01	263000000	264000000	6,6
Chr01	264000000	265000000	8,13
Chr01	265000000	266000000	7,5
Chr01	266000000	267000000	11,10
Chr01	267000000	268000000	20,19
Chr01	268000000	269000000	17,26
Chr01	269000000	270000000	4,19
Chr01	270000000	271000000	7,20
Chr01	271000000	272000000	3,13
Chr01	272000000	273000000	13,10
Chr01	273000000	274000000	19,12
Chr01	274000000	275000000	13,19
Chr01	275000000	276000000	9,21
Chr01	276000000	277000000	14,17
Chr01	277000000	278000000	18,13
Chr01	278000000	279000000	23,12
Chr01	279000000	280000000	8,16
Chr01	280000000	281000000	13,15
Chr01	281000000	282000000	10,17
Chr01	282000000	283000000	10,30
Chr01	283000000	284000000	23,12
Chr01	284000000	285000000	10,20
Chr01	285000000	286000000	28,22
Chr01	286000000	287000000	22,15
Chr01	287000000	288000000	19,22
Chr01	288000000	289000000	31,34
Chr01	289000000	290000000	11,31
Chr01	290000000	291000000	26,49
Chr01	291000000	292000000	30,40
Chr01	292000000	293000000	34,38
Chr01	293000000	294000000	26,37
Chr01	294000000	295000000	29,70
Chr01	295000000	296000000	32,39
Chr01	296000000	297000000	37,48
Chr01	297000000	298000000	47,70
Chr01	298000000	299000000	33,40
Chr01	299000000	300000000	33,47
Chr01	300000000	301000000	40,59
Chr01	301000000	302000000	8,8
Chr02	0	1000000	45,53
Chr02	1000000	2000000	55,59
Chr02	2000000	3000000	50,83
Chr02	3000000	4000000	45,60
Chr02	4000000	5000000	39,49
Chr02	5000000	6000000	22,23
Chr02	6000000	7000000	37,37
Chr02	7000000	8000000	29,42
Chr02	8000000	9000000	16,27
Chr02	9000000	10000000	17,27
Chr02	10000000	11000000	16,27
Chr02	11000000	12000000	15,34
Chr02	12000000	13000000	9,17
Chr02	13000000	14000000	14,25
Chr02	14000000	15000000	21,39
Chr02	15000000	16000000	19,13
Chr02	16000000	17000000	25,28
Chr02	17000000	18000000	21,11
Chr02	18000000	19000000	11,12
Chr02	19000000	20000000	13,13
Chr02	20000000	21000000	10,14
Chr02	21000000	22000000	5,9
Chr02	22000000	23000000	20,17
Chr02	23000000	24000000	10,13
Chr02	24000000	25000000	13,15
Chr02	25000000	26000000	7,15
Chr02	26000000	27000000	17,13
Chr02	27000000	28000000	9,13
Chr02	28000000	29000000	11,15
Chr02	29000000	30000000	9,20
Chr02	30000000	31000000	13,9
Chr02	31000000	32000000	10,27
Chr02	32000000	33000000	25,18
Chr02	33000000	34000000	21,12
Chr02	34000000	35000000	9,8
Chr02	35000000	36000000	8,11
Chr02	36000000	37000000	14,17
Chr02	37000000	38000000	8,12
Chr02	38000000	39000000	16,14
Chr02	39000000	40000000	7,10
Chr02	40000000	41000000	10,19
Chr02	41000000	42000000	18,26
Chr02	42000000	43000000	23,32
Chr02	43000000	44000000	10,13
Chr02	44000000	45000000	20,16
Chr02	45000000	46000000	18,12
Chr02	46000000	47000000	10,9
Chr02	47000000	48000000	17,28
Chr02	48000000	49000000	25,9
Chr02	49000000	50000000	9,4
Chr02	50000000	51000000	15,5
Chr02	51000000	52000000	11,9
Chr02	52000000	53000000	19,26
Chr02	53000000	54000000	10,20
Chr02	54000000	55000000	17,11
Chr02	55000000	56000000	12,19
Chr02	56000000	57000000	7,9
Chr02	57000000	58000000	7,6
Chr02	58000000	59000000	9,10
Chr02	59000000	60000000	11,16
Chr02	60000000	61000000	20,9
Chr02	61000000	62000000	7,26
Chr02	62000000	63000000	13,23
Chr02	63000000	64000000	18,22
Chr02	64000000	65000000	10,11
Chr02	65000000	66000000	8,12
Chr02	66000000	67000000	9,10
Chr02	67000000	68000000	10,17
Chr02	68000000	69000000	9,11
Chr02	69000000	70000000	10,12
Chr02	70000000	71000000	11,28
Chr02	71000000	72000000	11,8
Chr02	72000000	73000000	22,22
Chr02	73000000	74000000	8,25
Chr02	74000000	75000000	15,24
Chr02	75000000	76000000	21,29
Chr02	76000000	77000000	12,22
Chr02	77000000	78000000	17,16
Chr02	78000000	79000000	12,9
Chr02	79000000	80000000	7,10
Chr02	80000000	81000000	11,8
Chr02	81000000	82000000	9,9
Chr02	82000000	83000000	17,19
Chr02	83000000	84000000	7,14
Chr02	84000000	85000000	6,4
Chr02	85000000	86000000	6,12
Chr02	86000000	87000000	10,5
Chr02	87000000	88000000	8,13
Chr02	88000000	89000000	14,19
Chr02	89000000	90000000	21,42
Chr02	90000000	91000000	10,16
Chr02	91000000	92000000	26,21
Chr02	92000000	93000000	7,16
Chr02	93000000	94000000	17,13
Chr02	94000000	95000000	26,28
Chr02	95000000	96000000	22,21
Chr02	96000000	97000000	10,10
Chr02	97000000	98000000	19,18
Chr02	98000000	99000000	13,10
Chr02	99000000	100000000	14,20
Chr02	100000000	101000000	12,9
Chr02	101000000	102000000	8,12
Chr02	102000000	103000000	18,16
Chr02	103000000	104000000	24,29
Chr02	104000000	105000000	17,23
Chr02	105000000	106000000	12,14
Chr02	106000000	107000000	10,10
Chr02	107000000	108000000	8,8
Chr02	108000000	109000000	5,9
Chr02	109000000	110000000	13,20
Chr02	110000000	111000000	23,23
Chr02	111000000	112000000	27,30
Chr02	112000000	113000000	34,39
Chr02	113000000	114000000	32,47
Chr02	114000000	115000000	18,16
Chr02	115000000	116000000	21,22
Chr02	116000000	117000000	18,18
Chr02	117000000	118000000	15,10
Chr02	118000000	119000000	6,6
Chr02	119000000	120000000	3,7
Chr02	120000000	121000000	26,33
Chr02	121000000	122000000	30,34
Chr02	122000000	123000000	15,22
Chr02	123000000	124000000	13,18
Chr02	124000000	125000000	12,13
Chr02	125000000	126000000	4,2
Chr02	126000000	127000000	13,25
Chr02	127000000	128000000	21,22
Chr02	128000000	129000000	23,30
Chr02	129000000	130000000	13,11
Chr02	130000000	131000000	9,19
Chr02	131000000	132000000	8,19
Chr02	132000000	133000000	14,16
Chr02	133000000	134000000	12,12
Chr02	134000000	135000000	9,9
Chr02	135000000	136000000	15,4
Chr02	136000000	137000000	11,20
Chr02	137000000	138000000	10,11
Chr02	138000000	139000000	14,26
Chr02	139000000	140000000	14,20
Chr02	140000000	141000000	13,11
Chr02	141000000	142000000	25,21
Chr02	142000000	143000000	16,29
Chr02	143000000	144000000	12,34
Chr02	144000000	145000000	27,23
Chr02	145000000	146000000	9,26
Chr02	146000000	147000000	17,24
Chr02	147000000	148000000	16,17
Chr02	148000000	149000000	19,22
Chr02	149000000	150000000	12,14
Chr02	150000000	151000000	14,18
Chr02	151000000	152000000	12,17
Chr02	152000000	153000000	28,25
Chr02	153000000	154000000	6,8
Chr02	154000000	155000000	7,9
Chr02	155000000	156000000	7,12
Chr02	156000000	157000000	16,29
Chr02	157000000	158000000	15,17
Chr02	158000000	159000000	14,20
Chr02	159000000	160000000	7,18
Chr02	160000000	161000000	20,18
Chr02	161000000	162000000	16,15
Chr02	162000000	163000000	16,20
Chr02	163000000	164000000	16,14
Chr02	164000000	165000000	12,14
Chr02	165000000	166000000	15,24
Chr02	166000000	167000000	9,3
Chr02	167000000	168000000	7,9
Chr02	168000000	169000000	9,17
Chr02	169000000	170000000	13,20
Chr02	170000000	171000000	6,12
Chr02	171000000	172000000	13,28
Chr02	172000000	173000000	16,17
Chr02	173000000	174000000	7,19
Chr02	174000000	175000000	8,17
Chr02	175000000	176000000	3,12
Chr02	176000000	177000000	12,11
Chr02	177000000	178000000	15,24
Chr02	178000000	179000000	8,9
Chr02	179000000	180000000	9,5
Chr02	180000000	181000000	6,3
Chr02	181000000	182000000	3,9
Chr02	182000000	183000000	6,9
Chr02	183000000	184000000	13,18
Chr02	184000000	185000000	16,9
Chr02	185000000	186000000	8,8
Chr02	186000000	187000000	11,10
Chr02	187000000	188000000	10,22
Chr02	188000000	189000000	27,22
Chr02	189000000	190000000	10,18
Chr02	190000000	191000000	9,17
Chr02	191000000	192000000	10,9
Chr02	192000000	193000000	5,8
Chr02	193000000	194000000	11,9
Chr02	194000000	195000000	7,8
Chr02	195000000	196000000	12,13
Chr02	196000000	197000000	19,19
Chr02	197000000	198000000	16,24
Chr02	198000000	199000000	17,12
Chr02	199000000	200000000	18,26
Chr02	200000000	201000000	15,18
Chr02	201000000	202000000	7,9
Chr02	202000000	203000000	2,8
Chr02	203000000	204000000	13,6
Chr02	204000000	205000000	10,11
Chr02	205000000	206000000	12,6
Chr02	206000000	207000000	8,16
Chr02	207000000	208000000	8,5
Chr02	208000000	209000000	6,3
Chr02	209000000	210000000	5,7
Chr02	210000000	211000000	2,7
Chr02	211000000	212000000	7,10
Chr02	212000000	213000000	7,22
Chr02	213000000	214000000	18,15
Chr02	214000000	215000000	17,12
Chr02	215000000	216000000	17,20
Chr02	216000000	217000000	18,25
Chr02	217000000	218000000	12,11
Chr02	218000000	219000000	14,14
Chr02	219000000	220000000	10,31
Chr02	220000000	221000000	15,20
Chr02	221000000	222000000	14,30
Chr02	222000000	223000000	25,29
Chr02	223000000	224000000	23,22
Chr02	224000000	225000000	15,21
Chr02	225000000	226000000	15,13
Chr02	226000000	227000000	15,17
Chr02	227000000	228000000	10,11
Chr02	228000000	229000000	10,12
Chr02	229000000	230000000	9,12
Chr02	230000000	231000000	10,8
Chr02	231000000	232000000	10,10
Chr02	232000000	233000000	12,19
Chr02	233000000	234000000	9,17
Chr02	234000000	235000000	17,13
Chr02	235000000	236000000	13,17
Chr02	236000000	237000000	13,30
Chr02	237000000	238000000	9,11
Chr02	238000000	239000000	4,13
Chr02	239000000	240000000	22,26
Chr02	240000000	241000000	10,14
Chr02	241000000	242000000	19,19
Chr02	242000000	243000000	17,22
Chr02	243000000	244000000	5,16
Chr02	244000000	245000000	16,30
Chr02	245000000	246000000	7,15
Chr02	246000000	247000000	5,12
Chr02	247000000	248000000	22,23
Chr02	248000000	249000000	15,28
Chr02	249000000	250000000	20,23
Chr02	250000000	251000000	16,20
Chr02	251000000	252000000	16,18
Chr02	252000000	253000000	18,23
Chr02	253000000	254000000	19,25
Chr02	254000000	255000000	16,22
Chr02	255000000	256000000	18,18
Chr02	256000000	257000000	21,34
Chr02	257000000	258000000	23,31
Chr02	258000000	259000000	30,28
Chr02	259000000	260000000	26,41
Chr02	260000000	261000000	22,37
Chr02	261000000	262000000	23,40
Chr02	262000000	263000000	35,46
Chr02	263000000	264000000	39,50
Chr02	264000000	265000000	52,55
Chr02	265000000	266000000	28,30
Chr03	0	1000000	40,36
Chr03	1000000	2000000	40,40
Chr03	2000000	3000000	34,51
Chr03	3000000	4000000	32,32
Chr03	4000000	5000000	30,45
Chr03	5000000	6000000	40,64
Chr03	6000000	7000000	28,44
Chr03	7000000	8000000	17,24
Chr03	8000000	9000000	27,24
Chr03	9000000	10000000	23,30
Chr03	10000000	11000000	16,26
Chr03	11000000	12000000	18,14
Chr03	12000000	13000000	10,18
Chr03	13000000	14000000	9,18
Chr03	14000000	15000000	24,28
Chr03	15000000	16000000	16,31
Chr03	16000000	17000000	26,39
Chr03	17000000	18000000	35,29
Chr03	18000000	19000000	22,36
Chr03	19000000	20000000	43,35
Chr03	20000000	21000000	22,32
Chr03	21000000	22000000	23,28
Chr03	22000000	23000000	24,28
Chr03	23000000	24000000	5,10
Chr03	24000000	25000000	15,17
Chr03	25000000	26000000	22,28
Chr03	26000000	27000000	14,12
Chr03	27000000	28000000	15,24
Chr03	28000000	29000000	35,21
Chr03	29000000	30000000	13,21
Chr03	30000000	31000000	16,9
Chr03	31000000	32000000	7,20
Chr03	32000000	33000000	19,31
Chr03	33000000	34000000	11,22
Chr03	34000000	35000000	18,26
Chr03	35000000	36000000	9,10
Chr03	36000000	37000000	12,18
Chr03	37000000	38000000	20,21
Chr03	38000000	39000000	13,12
Chr03	39000000	40000000	28,13
Chr03	40000000	41000000	19,27
Chr03	41000000	42000000	9,23
Chr03	42000000	43000000	10,23
Chr03	43000000	44000000	16,26
Chr03	44000000	45000000	14,14
Chr03	45000000	46000000	20,20
Chr03	46000000	47000000	13,8
Chr03	47000000	48000000	14,15
Chr03	48000000	49000000	13,26
Chr03	49000000	50000000	10,4
Chr03	50000000	51000000	12,5
Chr03	51000000	52000000	5,6
Chr03	52000000	53000000	14,4
Chr03	53000000	54000000	20,5
Chr03	54000000	55000000	10,19
Chr03	55000000	56000000	7,9
Chr03	56000000	57000000	8,7
Chr03	57000000	58000000	7,8
Chr03	58000000	59000000	5,8
Chr03	59000000	60000000	11,10
Chr03	60000000	61000000	15,21
Chr03	61000000	62000000	15,23
Chr03	62000000	63000000	11,33
Chr03	63000000	64000000	12,14
Chr03	64000000	65000000	10,25
Chr03	65000000	66000000	18,26
Chr03	66000000	67000000	11,18
Chr03	67000000	68000000	14,21
Chr03	68000000	69000000	10,14
Chr03	69000000	70000000	6,11
Chr03	70000000	71000000	7,13
Chr03	71000000	72000000	21,15
Chr03	72000000	73000000	15,9
Chr03	73000000	74000000	18,16
Chr03	74000000	75000000	19,15
Chr03	75000000	76000000	11,17
Chr03	76000000	77000000	17,9
Chr03	77000000	78000000	6,8
Chr03	78000000	79000000	12,15
Chr03	79000000	80000000	18,13
Chr03	80000000	81000000	8,13
Chr03	81000000	82000000	5,18
Chr03	82000000	83000000	19,27
Chr03	83000000	84000000	11,15
Chr03	84000000	85000000	36,12
Chr03	85000000	86000000	8,20
Chr03	86000000	87000000	12,37
Chr03	87000000	88000000	10,24
Chr03	88000000	89000000	5,8
Chr03	89000000	90000000	15,16
Chr03	90000000	91000000	18,14
Chr03	91000000	92000000	16,25
Chr03	92000000	93000000	14,20
Chr03	93000000	94000000	21,27
Chr03	94000000	95000000	10,8
Chr03	95000000	96000000	10,8
Chr03	96000000	97000000	4,19
Chr03	97000000	98000000	12,24
Chr03	98000000	99000000	8,18
Chr03	99000000	100000000	30,27
Chr03	100000000	101000000	5,14
Chr03	101000000	102000000	18,24
Chr03	102000000	103000000	19,21
Chr03	103000000	104000000	25,28
Chr03	104000000	105000000	33,23
Chr03	105000000	106000000	27,46
Chr03	106000000	107000000	50,35
Chr03	107000000	108000000	39,32
Chr03	108000000	109000000	19,33
Chr03	109000000	110000000	21,22
Chr03	110000000	111000000	43,40
Chr03	111000000	112000000	29,44
Chr03	112000000	113000000	25,25
Chr03	113000000	114000000	20,23
Chr03	114000000	115000000	17,24
Chr03	115000000	116000000	15,10
Chr03	116000000	117000000	19,21
Chr03	117000000	118000000	14,13
Chr03	118000000	119000000	20,33
Chr03	119000000	120000000	30,26
Chr03	120000000	121000000	23,32
Chr03	121000000	122000000	12,26
Chr03	122000000	123000000	17,20
Chr03	123000000	124000000	15,24
Chr03	124000000	125000000	23,19
Chr03	125000000	126000000	16,20
Chr03	126000000	127000000	18,21
Chr03	127000000	128000000	9,9
Chr03	128000000	129000000	5,13
Chr03	129000000	130000000	11,11
Chr03	130000000	131000000	14,20
Chr03	131000000	132000000	10,8
Chr03	132000000	133000000	2,3
Chr03	133000000	134000000	9,14
Chr03	134000000	135000000	10,14
Chr03	135000000	136000000	28,31
Chr03	136000000	137000000	14,17
Chr03	137000000	138000000	17,21
Chr03	138000000	139000000	16,19
Chr03	139000000	140000000	23,23
Chr03	140000000	141000000	17,38
Chr03	141000000	142000000	10,28
Chr03	142000000	143000000	34,22
Chr03	143000000	144000000	16,15
Chr03	144000000	145000000	11,22
Chr03	145000000	146000000	12,18
Chr03	146000000	147000000	16,20
Chr03	147000000	148000000	18,10
Chr03	148000000	149000000	10,12
Chr03	149000000	150000000	14,17
Chr03	150000000	151000000	17,13
Chr03	151000000	152000000	11,20
Chr03	152000000	153000000	16,18
Chr03	153000000	154000000	8,9
Chr03	154000000	155000000	6,24
Chr03	155000000	156000000	9,10
Chr03	156000000	157000000	8,12
Chr03	157000000	158000000	11,6
Chr03	158000000	159000000	13,9
Chr03	159000000	160000000	7,8
Chr03	160000000	161000000	16,15
Chr03	161000000	162000000	14,12
Chr03	162000000	163000000	16,19
Chr03	163000000	164000000	14,22
Chr03	164000000	165000000	19,19
Chr03	165000000	166000000	20,20
Chr03	166000000	167000000	16,30
Chr03	167000000	168000000	8,13
Chr03	168000000	169000000	12,24
Chr03	169000000	170000000	10,4
Chr03	170000000	171000000	13,14
Chr03	171000000	172000000	3,13
Chr03	172000000	173000000	16,20
Chr03	173000000	174000000	9,13
Chr03	174000000	175000000	12,16
Chr03	175000000	176000000	14,13
Chr03	176000000	177000000	7,12
Chr03	177000000	178000000	11,5
Chr03	178000000	179000000	14,15
Chr03	179000000	180000000	14,23
Chr03	180000000	181000000	17,15
Chr03	181000000	182000000	4,3
Chr03	182000000	183000000	13,19
Chr03	183000000	184000000	20,18
Chr03	184000000	185000000	15,18
Chr03	185000000	186000000	23,15
Chr03	186000000	187000000	13,22
Chr03	187000000	188000000	24,22
Chr03	188000000	189000000	7,24
Chr03	189000000	190000000	9,20
Chr03	190000000	191000000	16,16
Chr03	191000000	192000000	11,24
Chr03	192000000	193000000	20,18
Chr03	193000000	194000000	17,22
Chr03	194000000	195000000	8,19
Chr03	195000000	196000000	7,12
Chr03	196000000	197000000	5,12
Chr03	197000000	198000000	9,2
Chr03	198000000	199000000	4,18
Chr03	199000000	200000000	13,13
Chr03	200000000	201000000	12,17
Chr03	201000000	202000000	8,10
Chr03	202000000	203000000	15,20
Chr03	203000000	204000000	11,14
Chr03	204000000	205000000	9,11
Chr03	205000000	206000000	9,19
Chr03	206000000	207000000	11,19
Chr03	207000000	208000000	14,17
Chr03	208000000	209000000	14,17
Chr03	209000000	210000000	7,22
Chr03	210000000	211000000	14,16
Chr03	211000000	212000000	10,10
Chr03	212000000	213000000	4,8
Chr03	213000000	214000000	11,12
Chr03	214000000	215000000	11,15
Chr03	215000000	216000000	12,15
Chr03	216000000	217000000	15,28
Chr03	217000000	218000000	21,25
Chr03	218000000	219000000	24,25
Chr03	219000000	220000000	17,11
Chr03	220000000	221000000	31,12
Chr03	221000000	222000000	22,22
Chr03	222000000	223000000	16,19
Chr03	223000000	224000000	18,14
Chr03	224000000	225000000	21,30
Chr03	225000000	226000000	25,38
Chr03	226000000	227000000	33,49
Chr03	227000000	228000000	34,37
Chr03	228000000	229000000	15,35
Chr03	229000000	230000000	26,42
Chr03	230000000	231000000	35,12
Chr03	231000000	232000000	16,30
Chr03	232000000	233000000	22,29
Chr03	233000000	234000000	10,37
Chr03	234000000	235000000	35,29
Chr03	235000000	236000000	38,63
Chr03	236000000	237000000	40,41
Chr03	237000000	238000000	39,65
Chr03	238000000	239000000	40,46
Chr03	239000000	240000000	44,46
Chr03	240000000	241000000	46,36
Chr03	241000000	242000000	3,10
Chr04	0	1000000	18,14
Chr04	1000000	2000000	7,12
Chr04	2000000	3000000	9,4
Chr04	3000000	4000000	6,6
Chr04	4000000	5000000	17,9
Chr04	5000000	6000000	29,19
Chr04	6000000	7000000	35,35
Chr04	7000000	8000000	11,8
Chr04	8000000	9000000	16,13
Chr04	9000000	10000000	29,37
Chr04	10000000	11000000	23,25
Chr04	11000000	12000000	15,41
Chr04	12000000	13000000	16,17
Chr04	13000000	14000000	21,38
Chr04	14000000	15000000	22,39
Chr04	15000000	16000000	24,27
Chr04	16000000	17000000	28,11
Chr04	17000000	18000000	9,15
Chr04	18000000	19000000	15,20
Chr04	19000000	20000000	11,7
Chr04	20000000	21000000	11,9
Chr04	21000000	22000000	12,12
Chr04	22000000	23000000	10,34
Chr04	23000000	24000000	15,22
Chr04	24000000	25000000	14,22
Chr04	25000000	26000000	7,2
Chr04	26000000	27000000	9,8
Chr04	27000000	28000000	13,20
Chr04	28000000	29000000	13,22
Chr04	29000000	30000000	18,16
Chr04	30000000	31000000	12,21
Chr04	31000000	32000000	10,14
Chr04	32000000	33000000	15,10
Chr04	33000000	34000000	14,9
Chr04	34000000	35000000	22,27
Chr04	35000000	36000000	11,16
Chr04	36000000	37000000	16,20
Chr04	37000000	38000000	19,16
Chr04	38000000	39000000	10,12
Chr04	39000000	40000000	10,10
Chr04	40000000	41000000	9,12
Chr04	41000000	42000000	14,15
Chr04	42000000	43000000	17,15
Chr04	43000000	44000000	10,15
Chr04	44000000	45000000	8,21
Chr04	45000000	46000000	7,8
Chr04	46000000	47000000	16,14
Chr04	47000000	48000000	7,9
Chr04	48000000	49000000	15,8
Chr04	49000000	50000000	15,13
Chr04	50000000	51000000	17,14
Chr04	51000000	52000000	9,11
Chr04	52000000	53000000	15,19
Chr04	53000000	54000000	13,12
Chr04	54000000	55000000	15,11
Chr04	55000000	56000000	11,15
Chr04	56000000	57000000	3,12
Chr04	57000000	58000000	8,14
Chr04	58000000	59000000	12,15
Chr04	59000000	60000000	9,22
Chr04	60000000	61000000	5,17
Chr04	61000000	62000000	8,7
Chr04	62000000	63000000	11,12
Chr04	63000000	64000000	17,14
Chr04	64000000	65000000	14,9
Chr04	65000000	66000000	4,4
Chr04	66000000	67000000	23,22
Chr04	67000000	68000000	12,15
Chr04	68000000	69000000	14,20
Chr04	69000000	70000000	17,14
Chr04	70000000	71000000	8,23
Chr04	71000000	72000000	35,21
Chr04	72000000	73000000	19,20
Chr04	73000000	74000000	19,23
Chr04	74000000	75000000	24,26
Chr04	75000000	76000000	25,24
Chr04	76000000	77000000	14,36
Chr04	77000000	78000000	19,14
Chr04	78000000	79000000	12,6
Chr04	79000000	80000000	11,11
Chr04	80000000	81000000	7,15
Chr04	81000000	82000000	11,9
Chr04	82000000	83000000	14,16
Chr04	83000000	84000000	9,22
Chr04	84000000	85000000	19,19
Chr04	85000000	86000000	15,29
Chr04	86000000	87000000	17,25
Chr04	87000000	88000000	15,20
Chr04	88000000	89000000	18,18
Chr04	89000000	90000000	21,13
Chr04	90000000	91000000	17,15
Chr04	91000000	92000000	6,12
Chr04	92000000	93000000	8,16
Chr04	93000000	94000000	20,21
Chr04	94000000	95000000	12,20
Chr04	95000000	96000000	12,16
Chr04	96000000	97000000	9,15
Chr04	97000000	98000000	7,14
Chr04	98000000	99000000	6,16
Chr04	99000000	100000000	7,7
Chr04	100000000	101000000	11,19
Chr04	101000000	102000000	20,23
Chr04	102000000	103000000	12,18
Chr04	103000000	104000000	20,29
Chr04	104000000	105000000	13,21
Chr04	105000000	106000000	21,19
Chr04	106000000	107000000	10,29
Chr04	107000000	108000000	9,12
Chr04	108000000	109000000	14,20
Chr04	109000000	110000000	14,14
Chr04	110000000	111000000	18,19
Chr04	111000000	112000000	17,16
Chr04	112000000	113000000	22,40
Chr04	113000000	114000000	30,30
Chr04	114000000	115000000	39,21
Chr04	115000000	116000000	11,22
Chr04	116000000	117000000	16,13
Chr04	117000000	118000000	9,19
Chr04	118000000	119000000	12,10
Chr04	119000000	120000000	22,33
Chr04	120000000	121000000	27,22
Chr04	121000000	122000000	24,50
Chr04	122000000	123000000	12,16
Chr04	123000000	124000000	25,29
Chr04	124000000	125000000	32,39
Chr04	125000000	126000000	38,62
Chr04	126000000	127000000	51,66
Chr04	127000000	128000000	35,53
Chr04	128000000	129000000	44,62
Chr04	129000000	130000000	38,55
Chr04	130000000	131000000	2,3
Chr05	0	1000000	18,21
Chr05	1000000	2000000	26,30
Chr05	2000000	3000000	17,32
Chr05	3000000	4000000	18,23
Chr05	4000000	5000000	25,22
Chr05	5000000	6000000	27,27
Chr05	6000000	7000000	28,39
Chr05	7000000	8000000	6,9
Chr05	8000000	9000000	6,4
Chr05	9000000	10000000	15,21
Chr05	10000000	11000000	22,23
Chr05	11000000	12000000	24,15
Chr05	12000000	13000000	12,12
Chr05	13000000	14000000	24,18
Chr05	14000000	15000000	19,21
Chr05	15000000	16000000	17,13
Chr05	16000000	17000000	23,22
Chr05	17000000	18000000	17,21
Chr05	18000000	19000000	16,14
Chr05	19000000	20000000	29,16
Chr05	20000000	21000000	17,24
Chr05	21000000	22000000	12,28
Chr05	22000000	23000000	8,16
Chr05	23000000	24000000	25,19
Chr05	24000000	25000000	12,22
Chr05	25000000	26000000	25,40
Chr05	26000000	27000000	5,11
Chr05	27000000	28000000	13,13
Chr05	28000000	29000000	18,27
Chr05	29000000	30000000	13,18
Chr05	30000000	31000000	19,41
Chr05	31000000	32000000	8,6
Chr05	32000000	33000000	5,8
Chr05	33000000	34000000	16,15
Chr05	34000000	35000000	12,11
Chr05	35000000	36000000	4,13
Chr05	36000000	37000000	2,16
Chr05	37000000	38000000	27,21
Chr05	38000000	39000000	14,21
Chr05	39000000	40000000	18,17
Chr05	40000000	41000000	15,12
Chr05	41000000	42000000	16,12
Chr05	42000000	43000000	4,7
Chr05	43000000	44000000	31,26
Chr05	44000000	45000000	11,19
Chr05	45000000	46000000	16,14
Chr05	46000000	47000000	14,7
Chr05	47000000	48000000	16,13
Chr05	48000000	49000000	6,6
Chr05	49000000	50000000	15,24
Chr05	50000000	51000000	5,15
Chr05	51000000	52000000	8,12
Chr05	52000000	53000000	12,23
Chr05	53000000	54000000	10,18
Chr05	54000000	55000000	31,23
Chr05	55000000	56000000	16,17
Chr05	56000000	57000000	14,19
Chr05	57000000	58000000	17,10
Chr05	58000000	59000000	15,9
Chr05	59000000	60000000	13,8
Chr05	60000000	61000000	12,23
Chr05	61000000	62000000	11,17
Chr05	62000000	63000000	8,8
Chr05	63000000	64000000	12,7
Chr05	64000000	65000000	22,20
Chr05	65000000	66000000	13,17
Chr05	66000000	67000000	8,10
Chr05	67000000	68000000	10,13
Chr05	68000000	69000000	18,12
Chr05	69000000	70000000	2,9
Chr05	70000000	71000000	10,13
Chr05	71000000	72000000	12,11
Chr05	72000000	73000000	14,15
Chr05	73000000	74000000	28,23
Chr05	74000000	75000000	15,15
Chr05	75000000	76000000	12,17
Chr05	76000000	77000000	10,7
Chr05	77000000	78000000	10,20
Chr05	78000000	79000000	14,16
Chr05	79000000	80000000	4,11
Chr05	80000000	81000000	12,13
Chr05	81000000	82000000	9,11
Chr05	82000000	83000000	14,11
Chr05	83000000	84000000	29,18
Chr05	84000000	85000000	18,21
Chr05	85000000	86000000	9,18
Chr05	86000000	87000000	11,10
Chr05	87000000	88000000	17,21
Chr05	88000000	89000000	6,11
Chr05	89000000	90000000	6,6
Chr05	90000000	91000000	8,6
Chr05	91000000	92000000	12,8
Chr05	92000000	93000000	13,25
Chr05	93000000	94000000	18,25
Chr05	94000000	95000000	13,20
Chr05	95000000	96000000	11,12
Chr05	96000000	97000000	12,19
Chr05	97000000	98000000	8,6
Chr05	98000000	99000000	11,31
Chr05	99000000	100000000	10,29
Chr05	100000000	101000000	19,20
Chr05	101000000	102000000	14,28
Chr05	102000000	103000000	27,25
Chr05	103000000	104000000	16,14
Chr05	104000000	105000000	17,23
Chr05	105000000	106000000	9,10
Chr05	106000000	107000000	17,16
Chr05	107000000	108000000	24,28
Chr05	108000000	109000000	31,32
Chr05	109000000	110000000	21,24
Chr05	110000000	111000000	14,28
Chr05	111000000	112000000	18,26
Chr05	112000000	113000000	14,18
Chr05	113000000	114000000	51,53
Chr05	114000000	115000000	33,49
Chr05	115000000	116000000	39,55
Chr05	116000000	117000000	41,52
Chr05	117000000	118000000	15,23
Chr06	0	1000000	26,19
Chr06	1000000	2000000	10,9
Chr06	2000000	3000000	17,8
Chr06	3000000	4000000	14,9
Chr06	4000000	5000000	13,22
Chr06	5000000	6000000	25,23
Chr06	6000000	7000000	16,8
Chr06	7000000	8000000	14,23
Chr06	8000000	9000000	21,23
Chr06	9000000	10000000	13,13
Chr06	10000000	11000000	15,12
Chr06	11000000	12000000	4,8
Chr06	12000000	13000000	11,9
Chr06	13000000	14000000	13,17
Chr06	14000000	15000000	15,20
Chr06	15000000	16000000	16,21
Chr06	16000000	17000000	22,24
Chr06	17000000	18000000	14,30
Chr06	18000000	19000000	25,26
Chr06	19000000	20000000	16,28
Chr06	20000000	21000000	13,31
Chr06	21000000	22000000	10,13
Chr06	22000000	23000000	12,8
Chr06	23000000	24000000	13,19
Chr06	24000000	25000000	20,15
Chr06	25000000	26000000	11,8
Chr06	26000000	27000000	7,10
Chr06	27000000	28000000	19,18
Chr06	28000000	29000000	15,26
Chr06	29000000	30000000	12,15
Chr06	30000000	31000000	26,18
Chr06	31000000	32000000	12,13
Chr06	32000000	33000000	8,10
Chr06	33000000	34000000	5,18
Chr06	34000000	35000000	10,23
Chr06	35000000	36000000	15,11
Chr06	36000000	37000000	9,9
Chr06	37000000	38000000	12,10
Chr06	38000000	39000000	9,13
Chr06	39000000	40000000	18,26
Chr06	40000000	41000000	21,17
Chr06	41000000	42000000	12,21
Chr06	42000000	43000000	13,7
Chr06	43000000	44000000	16,18
Chr06	44000000	45000000	9,25
Chr06	45000000	46000000	8,18
Chr06	46000000	47000000	20,24
Chr06	47000000	48000000	14,24
Chr06	48000000	49000000	23,13
Chr06	49000000	50000000	17,24
Chr06	50000000	51000000	19,13
Chr06	51000000	52000000	21,29
Chr06	52000000	53000000	8,13
Chr06	53000000	54000000	7,12
Chr06	54000000	55000000	9,10
Chr06	55000000	56000000	10,15
Chr06	56000000	57000000	3,17
Chr06	57000000	58000000	6,8
Chr06	58000000	59000000	12,11
Chr06	59000000	60000000	13,12
Chr06	60000000	61000000	7,16
Chr06	61000000	62000000	14,6
Chr06	62000000	63000000	23,30
Chr06	63000000	64000000	9,14
Chr06	64000000	65000000	19,22
Chr06	65000000	66000000	14,37
Chr06	66000000	67000000	18,25
Chr06	67000000	68000000	8,11
Chr06	68000000	69000000	9,4
Chr06	69000000	70000000	4,11
Chr06	70000000	71000000	3,7
Chr06	71000000	72000000	9,9
Chr06	72000000	73000000	7,18
Chr06	73000000	74000000	10,15
Chr06	74000000	75000000	15,16
Chr06	75000000	76000000	15,22
Chr06	76000000	77000000	20,9
Chr06	77000000	78000000	15,37
Chr06	78000000	79000000	9,34
Chr06	79000000	80000000	16,21
Chr06	80000000	81000000	4,11
Chr06	81000000	82000000	8,8
Chr06	82000000	83000000	8,11
Chr06	83000000	84000000	9,17
Chr06	84000000	85000000	8,8
Chr06	85000000	86000000	7,10
Chr06	86000000	87000000	5,9
Chr06	87000000	88000000	7,20
Chr06	88000000	89000000	8,1
Chr06	89000000	90000000	3,9
Chr06	90000000	91000000	4,10
Chr06	91000000	92000000	12,6
Chr06	92000000	93000000	7,18
Chr06	93000000	94000000	4,8
Chr06	94000000	95000000	18,11
Chr06	95000000	96000000	10,23
Chr06	96000000	97000000	4,10
Chr06	97000000	98000000	10,16
Chr06	98000000	99000000	16,10
Chr06	99000000	100000000	11,23
Chr06	100000000	101000000	14,22
Chr06	101000000	102000000	25,37
Chr06	102000000	103000000	17,28
Chr06	103000000	104000000	18,23
Chr06	104000000	105000000	7,18
Chr06	105000000	106000000	17,18
Chr06	106000000	107000000	20,25
Chr06	107000000	108000000	25,27
Chr06	108000000	109000000	16,27
Chr06	109000000	110000000	13,35
Chr06	110000000	111000000	15,22
Chr06	111000000	112000000	23,9
Chr06	112000000	113000000	17,26
Chr06	113000000	114000000	36,24
Chr06	114000000	115000000	20,17
Chr06	115000000	116000000	23,12
Chr06	116000000	117000000	18,11
Chr06	117000000	118000000	13,9
Chr06	118000000	119000000	2,18
Chr06	119000000	120000000	21,16
Chr06	120000000	121000000	14,19
Chr06	121000000	122000000	11,33
Chr06	122000000	123000000	24,33
Chr06	123000000	124000000	21,32
Chr06	124000000	125000000	30,33
Chr06	125000000	126000000	39,42
Chr06	126000000	127000000	33,42
Chr06	127000000	128000000	45,54
Chr06	128000000	129000000	37,44
Chr06	129000000	130000000	26,21
Chr07	0	1000000	27,48
Chr07	1000000	2000000	21,27
Chr07	2000000	3000000	17,21
Chr07	3000000	4000000	15,15
Chr07	4000000	5000000	20,14
Chr07	5000000	6000000	22,12
Chr07	6000000	7000000	32,39
Chr07	7000000	8000000	22,28
Chr07	8000000	9000000	32,32
Chr07	9000000	10000000	30,28
Chr07	10000000	11000000	24,35
Chr07	11000000	12000000	26,37
Chr07	12000000	13000000	10,27
Chr07	13000000	14000000	19,29
Chr07	14000000	15000000	25,26
Chr07	15000000	16000000	16,23
Chr07	16000000	17000000	13,22
Chr07	17000000	18000000	14,24
Chr07	18000000	19000000	22,23
Chr07	19000000	20000000	17,25
Chr07	20000000	21000000	7,13
Chr07	21000000	22000000	17,21
Chr07	22000000	23000000	18,21
Chr07	23000000	24000000	17,15
Chr07	24000000	25000000	5,4
Chr07	25000000	26000000	5,11
Chr07	26000000	27000000	11,10
Chr07	27000000	28000000	15,6
Chr07	28000000	29000000	19,27
Chr07	29000000	30000000	20,24
Chr07	30000000	31000000	13,13
Chr07	31000000	32000000	10,12
Chr07	32000000	33000000	21,15
Chr07	33000000	34000000	6,22
Chr07	34000000	35000000	5,8
Chr07	35000000	36000000	15,13
Chr07	36000000	37000000	15,17
Chr07	37000000	38000000	8,26
Chr07	38000000	39000000	3,15
Chr07	39000000	40000000	3,7
Chr07	40000000	41000000	20,16
Chr07	41000000	42000000	11,19
Chr07	42000000	43000000	15,9
Chr07	43000000	44000000	16,14
Chr07	44000000	45000000	9,31
Chr07	45000000	46000000	15,27
Chr07	46000000	47000000	15,17
Chr07	47000000	48000000	8,19
Chr07	48000000	49000000	20,21
Chr07	49000000	50000000	11,13
Chr07	50000000	51000000	11,22
Chr07	51000000	52000000	28,19
Chr07	52000000	53000000	5,22
Chr07	53000000	54000000	17,23
Chr07	54000000	55000000	13,20
Chr07	55000000	56000000	6,11
Chr07	56000000	57000000	14,10
Chr07	57000000	58000000	9,10
Chr07	58000000	59000000	8,10
Chr07	59000000	60000000	10,12
Chr07	60000000	61000000	13,11
Chr07	61000000	62000000	11,15
Chr07	62000000	63000000	13,10
Chr07	63000000	64000000	20,17
Chr07	64000000	65000000	10,16
Chr07	65000000	66000000	7,6
Chr07	66000000	67000000	8,10
Chr07	67000000	68000000	20,23
Chr07	68000000	69000000	12,13
Chr07	69000000	70000000	22,20
Chr07	70000000	71000000	10,9
Chr07	71000000	72000000	17,17
Chr07	72000000	73000000	20,12
Chr07	73000000	74000000	11,12
Chr07	74000000	75000000	12,8
Chr07	75000000	76000000	19,17
Chr07	76000000	77000000	13,26
Chr07	77000000	78000000	5,15
Chr07	78000000	79000000	21,8
Chr07	79000000	80000000	13,19
Chr07	80000000	81000000	20,19
Chr07	81000000	82000000	18,10
Chr07	82000000	83000000	5,13
Chr07	83000000	84000000	19,19
Chr07	84000000	85000000	17,22
Chr07	85000000	86000000	15,27
Chr07	86000000	87000000	16,26
Chr07	87000000	88000000	17,11
Chr07	88000000	89000000	17,27
Chr07	89000000	90000000	14,23
Chr07	90000000	91000000	22,24
Chr07	91000000	92000000	25,31
Chr07	92000000	93000000	14,29
Chr07	93000000	94000000	22,23
Chr07	94000000	95000000	26,28
Chr07	95000000	96000000	20,20
Chr07	96000000	97000000	22,25
Chr07	97000000	98000000	21,24
Chr07	98000000	99000000	11,9
Chr07	99000000	100000000	17,17
Chr07	100000000	101000000	19,36
Chr07	101000000	102000000	21,34
Chr07	102000000	103000000	28,28
Chr07	103000000	104000000	36,32
Chr07	104000000	105000000	45,52
Chr07	105000000	106000000	62,84
Chr07	106000000	107000000	44,58
Chr07	107000000	108000000	27,44
Chr08	0	1000000	15,17
Chr08	1000000	2000000	5,13
Chr08	2000000	3000000	21,23
Chr08	3000000	4000000	20,25
Chr08	4000000	5000000	3,16
Chr08	5000000	6000000	3,10
Chr08	6000000	7000000	9,22
Chr08	7000000	8000000	20,36
Chr08	8000000	9000000	10,25
Chr08	9000000	10000000	7,21
Chr08	10000000	11000000	7,30
Chr08	11000000	12000000	22,19
Chr08	12000000	13000000	7,10
Chr08	13000000	14000000	7,18
Chr08	14000000	15000000	23,30
Chr08	15000000	16000000	9,20
Chr08	16000000	17000000	12,21
Chr08	17000000	18000000	20,24
Chr08	18000000	19000000	15,21
Chr08	19000000	20000000	11,6
Chr08	20000000	21000000	17,14
Chr08	21000000	22000000	21,25
Chr08	22000000	23000000	21,30
Chr08	23000000	24000000	12,15
Chr08	24000000	25000000	13,14
Chr08	25000000	26000000	15,10
Chr08	26000000	27000000	5,7
Chr08	27000000	28000000	7,11
Chr08	28000000	29000000	19,23
Chr08	29000000	30000000	14,23
Chr08	30000000	31000000	16,18
Chr08	31000000	32000000	19,20
Chr08	32000000	33000000	17,17
Chr08	33000000	34000000	18,22
Chr08	34000000	35000000	14,20
Chr08	35000000	36000000	15,17
Chr08	36000000	37000000	6,8
Chr08	37000000	38000000	7,10
Chr08	38000000	39000000	9,6
Chr08	39000000	40000000	3,12
Chr08	40000000	41000000	5,18
Chr08	41000000	42000000	13,24
Chr08	42000000	43000000	19,13
Chr08	43000000	44000000	6,12
Chr08	44000000	45000000	11,7
Chr08	45000000	46000000	19,8
Chr08	46000000	47000000	10,9
Chr08	47000000	48000000	2,4
Chr08	48000000	49000000	10,10
Chr08	49000000	50000000	6,10
Chr08	50000000	51000000	17,11
Chr08	51000000	52000000	9,7
Chr08	52000000	53000000	29,23
Chr08	53000000	54000000	19,18
Chr08	54000000	55000000	13,11
Chr08	55000000	56000000	7,10
Chr08	56000000	57000000	12,9
Chr08	57000000	58000000	24,13
Chr08	58000000	59000000	12,11
Chr08	59000000	60000000	7,26
Chr08	60000000	61000000	8,12
Chr08	61000000	62000000	15,20
Chr08	62000000	63000000	11,14
Chr08	63000000	64000000	6,15
Chr08	64000000	65000000	12,16
Chr08	65000000	66000000	20,7
Chr08	66000000	67000000	3,16
Chr08	67000000	68000000	17,16
Chr08	68000000	69000000	14,21
Chr08	69000000	70000000	11,28
Chr08	70000000	71000000	12,17
Chr08	71000000	72000000	8,10
Chr08	72000000	73000000	9,18
Chr08	73000000	74000000	11,24
Chr08	74000000	75000000	15,19
Chr08	75000000	76000000	21,15
Chr08	76000000	77000000	7,10
Chr08	77000000	78000000	16,11
Chr08	78000000	79000000	14,22
Chr08	79000000	80000000	25,33
Chr08	80000000	81000000	18,14
Chr08	81000000	82000000	20,22
Chr08	82000000	83000000	27,20
Chr08	83000000	84000000	22,29
Chr08	84000000	85000000	18,11
Chr08	85000000	86000000	14,15
Chr08	86000000	87000000	22,23
Chr08	87000000	88000000	28,31
Chr08	88000000	89000000	35,43
Chr08	89000000	90000000	27,35
Chr08	90000000	91000000	37,60
Chr08	91000000	92000000	35,49
Chr08	92000000	93000000	39,48
Chr08	93000000	94000000	57,50
Chr08	94000000	95000000	27,35
Chr08	95000000	96000000	45,59
Chr08	96000000	97000000	50,65
Chr08	97000000	98000000	50,76
Chr08	98000000	99000000	19,40
Chr09	0	1000000	36,23
Chr09	1000000	2000000	23,30
Chr09	2000000	3000000	20,26
Chr09	3000000	4000000	21,20
Chr09	4000000	5000000	4,4
Chr09	5000000	6000000	19,28
Chr09	6000000	7000000	11,7
Chr09	7000000	8000000	9,11
Chr09	8000000	9000000	16,10
Chr09	9000000	10000000	12,8
Chr09	10000000	11000000	18,8
Chr09	11000000	12000000	10,6
Chr09	12000000	13000000	12,5
Chr09	13000000	14000000	5,11
Chr09	14000000	15000000	15,19
Chr09	15000000	16000000	29,23
Chr09	16000000	17000000	26,30
Chr09	17000000	18000000	47,47
Chr09	18000000	19000000	32,44
Chr09	19000000	20000000	17,17
Chr09	20000000	21000000	23,30
Chr09	21000000	22000000	23,23
Chr09	22000000	23000000	22,35
Chr09	23000000	24000000	32,33
Chr09	24000000	25000000	25,32
Chr09	25000000	26000000	35,54
Chr09	26000000	27000000	15,12
Chr09	27000000	28000000	22,40
Chr09	28000000	29000000	19,21
Chr09	29000000	30000000	13,4
Chr09	30000000	31000000	16,33
Chr09	31000000	32000000	24,26
Chr09	32000000	33000000	25,29
Chr09	33000000	34000000	16,20
Chr09	34000000	35000000	22,34
Chr09	35000000	36000000	20,16
Chr09	36000000	37000000	19,20
Chr09	37000000	38000000	25,25
Chr09	38000000	39000000	21,20
Chr09	39000000	40000000	19,24
Chr09	40000000	41000000	19,27
Chr09	41000000	42000000	16,20
Chr09	42000000	43000000	19,19
Chr09	43000000	44000000	14,24
Chr09	44000000	45000000	14,17
Chr09	45000000	46000000	18,16
Chr09	46000000	47000000	22,29
Chr09	47000000	48000000	11,21
Chr09	48000000	49000000	20,18
Chr09	49000000	50000000	14,18
Chr09	50000000	51000000	16,19
Chr09	51000000	52000000	22,29
Chr09	52000000	53000000	6,19
Chr09	53000000	54000000	16,14
Chr09	54000000	55000000	17,20
Chr09	55000000	56000000	9,14
Chr09	56000000	57000000	4,8
Chr09	57000000	58000000	11,20
Chr09	58000000	59000000	10,10
Chr09	59000000	60000000	16,13
Chr09	60000000	61000000	3,12
Chr09	61000000	62000000	14,23
Chr09	62000000	63000000	9,20
Chr09	63000000	64000000	14,21
Chr09	64000000	65000000	11,14
Chr09	65000000	66000000	11,30
Chr09	66000000	67000000	23,20
Chr09	67000000	68000000	14,24
Chr09	68000000	69000000	16,23
Chr09	69000000	70000000	8,14
Chr09	70000000	71000000	5,4
Chr09	71000000	72000000	3,7
Chr09	72000000	73000000	16,7
Chr09	73000000	74000000	18,11
Chr09	74000000	75000000	13,10
Chr09	75000000	76000000	16,8
Chr09	76000000	77000000	8,3
Chr09	77000000	78000000	2,11
Chr09	78000000	79000000	8,15
Chr09	79000000	80000000	10,12
Chr09	80000000	81000000	17,23
Chr09	81000000	82000000	14,29
Chr09	82000000	83000000	29,22
Chr09	83000000	84000000	32,23
Chr09	84000000	85000000	18,24
Chr09	85000000	86000000	13,20
Chr09	86000000	87000000	17,38
Chr09	87000000	88000000	13,22
Chr09	88000000	89000000	18,18
Chr09	89000000	90000000	15,25
Chr09	90000000	91000000	19,20
Chr09	91000000	92000000	27,19
Chr09	92000000	93000000	15,21
Chr09	93000000	94000000	16,36
Chr09	94000000	95000000	14,19
Chr09	95000000	96000000	10,14
Chr09	96000000	97000000	14,10
Chr09	97000000	98000000	8,18
Chr09	98000000	99000000	39,41
Chr09	99000000	100000000	37,39
Chr09	100000000	101000000	43,58
Chr09	101000000	102000000	18,21
Chr09	102000000	103000000	23,25
Chr09	103000000	104000000	61,52
Chr09	104000000	105000000	46,48
Chr10	0	1000000	13,7
Chr10	1000000	2000000	9,10
Chr10	2000000	3000000	20,12
Chr10	3000000	4000000	12,25
Chr10	4000000	5000000	9,5
Chr10	5000000	6000000	8,6
Chr10	6000000	7000000	14,18
Chr10	7000000	8000000	12,12
Chr10	8000000	9000000	10,10
Chr10	9000000	10000000	1,1
Chr10	10000000	11000000	6,11
Chr10	11000000	12000000	19,11
Chr10	12000000	13000000	44,41
Chr10	13000000	14000000	34,46
Chr10	14000000	15000000	25,34
Chr10	15000000	16000000	29,39
Chr10	16000000	17000000	32,40
Chr10	17000000	18000000	41,33
Chr10	18000000	19000000	35,30
Chr10	19000000	20000000	14,25
Chr10	20000000	21000000	19,20
Chr10	21000000	22000000	23,30
Chr10	22000000	23000000	17,22
Chr10	23000000	24000000	28,41
Chr10	24000000	25000000	28,50
Chr10	25000000	26000000	13,30
Chr10	26000000	27000000	16,9
Chr10	27000000	28000000	19,23
Chr10	28000000	29000000	36,21
Chr10	29000000	30000000	9,14
Chr10	30000000	31000000	15,19
Chr10	31000000	32000000	34,33
Chr10	32000000	33000000	30,30
Chr10	33000000	34000000	29,29
Chr10	34000000	35000000	35,38
Chr10	35000000	36000000	25,21
Chr10	36000000	37000000	38,60
Chr10	37000000	38000000	21,19
Chr10	38000000	39000000	17,15
Chr10	39000000	40000000	23,6
Chr10	40000000	41000000	6,6
Chr10	41000000	42000000	12,10
Chr10	42000000	43000000	4,7
Chr10	43000000	44000000	9,9
Chr10	44000000	45000000	7,5
Chr10	45000000	46000000	3,12
Chr10	46000000	47000000	10,8
Chr10	47000000	48000000	7,4
Chr10	48000000	49000000	5,8
Chr10	49000000	50000000	6,17
Chr10	50000000	51000000	6,18
Chr10	51000000	52000000	11,13
Chr10	52000000	53000000	11,4
Chr10	53000000	54000000	16,12
Chr10	54000000	55000000	18,21
Chr10	55000000	56000000	7,13
Chr10	56000000	57000000	22,22
Chr10	57000000	58000000	17,18
Chr10	58000000	59000000	23,10
Chr10	59000000	60000000	14,16
Chr10	60000000	61000000	5,17
Chr10	61000000	62000000	9,4
Chr10	62000000	63000000	7,7
Chr10	63000000	64000000	1,8
Chr10	64000000	65000000	2,18
Chr10	65000000	66000000	11,13
Chr10	66000000	67000000	11,7
Chr10	67000000	68000000	9,10
Chr10	68000000	69000000	1,12
Chr10	69000000	70000000	8,14
Chr10	70000000	71000000	6,6
Chr10	71000000	72000000	8,10
Chr10	72000000	73000000	6,16
Chr10	73000000	74000000	7,28
Chr10	74000000	75000000	11,11
Chr10	75000000	76000000	17,13
Chr10	76000000	77000000	16,26
Chr10	77000000	78000000	21,12
Chr10	78000000	79000000	12,12
Chr10	79000000	80000000	4,3
Chr10	80000000	81000000	21,11
Chr10	81000000	82000000	6,11
Chr10	82000000	83000000	19,20
Chr10	83000000	84000000	25,33
Chr10	84000000	85000000	31,46
Chr10	85000000	86000000	28,42
Chr10	86000000	87000000	31,43
Chr10	87000000	88000000	16,40
Chr10	88000000	89000000	35,42
Chr10	89000000	90000000	28,38
Chr10	90000000	91000000	20,20
Chr10	91000000	92000000	27,42
Chr10	92000000	93000000	57,58
Chr10	93000000	94000000	39,53
Chr10	94000000	95000000	77101
Chr10	95000000	96000000	61,73
Chr10	96000000	97000000	53,50
Chr10	97000000	98000000	8,6
Chr11	0	1000000	45,66
Chr11	1000000	2000000	63100
Chr11	2000000	3000000	49,76
Chr11	3000000	4000000	55,60
Chr11	4000000	5000000	51,75
Chr11	5000000	6000000	51,62
Chr11	6000000	7000000	36,51
Chr11	7000000	8000000	25,30
Chr11	8000000	9000000	30,40
Chr11	9000000	10000000	21,31
Chr11	10000000	11000000	20,14
Chr11	11000000	12000000	14,28
Chr11	12000000	13000000	21,34
Chr11	13000000	14000000	22,33
Chr11	14000000	15000000	26,53
Chr11	15000000	16000000	13,32
Chr11	16000000	17000000	11,16
Chr11	17000000	18000000	21,27
Chr11	18000000	19000000	22,29
Chr11	19000000	20000000	16,27
Chr11	20000000	21000000	10,24
Chr11	21000000	22000000	13,11
Chr11	22000000	23000000	18,34
Chr11	23000000	24000000	26,11
Chr11	24000000	25000000	20,22
Chr11	25000000	26000000	31,31
Chr11	26000000	27000000	17,16
Chr11	27000000	28000000	8,14
Chr11	28000000	29000000	23,16
Chr11	29000000	30000000	18,24
Chr11	30000000	31000000	27,23
Chr11	31000000	32000000	32,33
Chr11	32000000	33000000	20,23
Chr11	33000000	34000000	24,29
Chr11	34000000	35000000	15,39
Chr11	35000000	36000000	8,27
Chr11	36000000	37000000	22,20
Chr11	37000000	38000000	14,28
Chr11	38000000	39000000	22,34
Chr11	39000000	40000000	14,19
Chr11	40000000	41000000	25,38
Chr11	41000000	42000000	23,27
Chr11	42000000	43000000	19,16
Chr11	43000000	44000000	23,33
Chr11	44000000	45000000	20,21
Chr11	45000000	46000000	16,32
Chr11	46000000	47000000	36,27
Chr11	47000000	48000000	27,42
Chr11	48000000	49000000	26,38
Chr11	49000000	50000000	29,33
Chr11	50000000	51000000	34,41
Chr11	51000000	52000000	23,30
Chr11	52000000	53000000	23,16
Chr11	53000000	54000000	24,32
Chr11	54000000	55000000	14,25
Chr11	55000000	56000000	16,19
Chr11	56000000	57000000	26,24
Chr11	57000000	58000000	47,51
Chr11	58000000	59000000	35,28
Chr11	59000000	60000000	42,49
Chr11	60000000	61000000	18,24
Chr12	0	1000000	22,26
Chr12	1000000	2000000	26,38
Chr12	2000000	3000000	41,40
Chr12	3000000	4000000	26,28
Chr12	4000000	5000000	24,32
Chr12	5000000	6000000	11,6
Chr12	6000000	7000000	15,19
Chr12	7000000	8000000	13,9
Chr12	8000000	9000000	12,1
Chr12	9000000	10000000	9,11
Chr12	10000000	11000000	12,11
Chr12	11000000	12000000	7,13
Chr12	12000000	13000000	11,16
Chr12	13000000	14000000	13,12
Chr12	14000000	15000000	8,2
Chr12	15000000	16000000	2,7
Chr12	16000000	17000000	6,11
Chr12	17000000	18000000	11,22
Chr12	18000000	19000000	6,4
Chr12	19000000	20000000	4,4
Chr12	20000000	21000000	7,17
Chr12	21000000	22000000	18,8
Chr12	22000000	23000000	25,33
Chr12	23000000	24000000	29,23
Chr12	24000000	25000000	15,31
Chr12	25000000	26000000	14,23
Chr12	26000000	27000000	11,23
Chr12	27000000	28000000	3,13
Chr12	28000000	29000000	17,21
Chr12	29000000	30000000	15,29
Chr12	30000000	31000000	12,25
Chr12	31000000	32000000	27,27
Chr12	32000000	33000000	20,33
Chr12	33000000	34000000	18,24
Chr12	34000000	35000000	21,24
Chr12	35000000	36000000	22,19
Chr12	36000000	37000000	16,11
Chr12	37000000	38000000	13,9
Chr12	38000000	39000000	15,11
Chr12	39000000	40000000	12,12
Chr12	40000000	41000000	9,18
Chr12	41000000	42000000	18,17
Chr12	42000000	43000000	10,16
Chr12	43000000	44000000	10,10
Chr12	44000000	45000000	6,13
Chr12	45000000	46000000	15,20
Chr12	46000000	47000000	26,25
Chr12	47000000	48000000	15,18
Chr12	48000000	49000000	22,25
Chr12	49000000	50000000	10,22
Chr12	50000000	51000000	15,17
Chr12	51000000	52000000	12,17
Chr12	52000000	53000000	10,16
Chr12	53000000	54000000	42,18
Chr12	54000000	55000000	18,12
Chr12	55000000	56000000	21,17
Chr12	56000000	57000000	16,14
Chr12	57000000	58000000	10,33
Chr12	58000000	59000000	9,7
Chr12	59000000	60000000	8,5
Chr12	60000000	61000000	17,30
Chr12	61000000	62000000	23,25
Chr12	62000000	63000000	13,14
Chr12	63000000	64000000	16,19
Chr12	64000000	65000000	16,28
Chr12	65000000	66000000	13,8
Chr12	66000000	67000000	17,25
Chr12	67000000	68000000	19,17
Chr12	68000000	69000000	31,34
Chr12	69000000	70000000	18,22
Chr12	70000000	71000000	10,19
Chr12	71000000	72000000	11,30
Chr12	72000000	73000000	11,16
Chr12	73000000	74000000	13,31
Chr12	74000000	75000000	21,37
Chr12	75000000	76000000	17,26
Chr12	76000000	77000000	23,37
Chr12	77000000	78000000	39,39
Chr12	78000000	79000000	36,67
Chr12	79000000	80000000	22,38
Chr12	80000000	81000000	68,58
Chr12	81000000	82000000	42,66
Chr12	82000000	83000000	42,77
Chr12	83000000	84000000	52,40
Chr12	84000000	85000000	16,14
Chr13	0	1000000	13,19
Chr13	1000000	2000000	21,32
Chr13	2000000	3000000	15,18
Chr13	3000000	4000000	27,25
Chr13	4000000	5000000	7,17
Chr13	5000000	6000000	11,25
Chr13	6000000	7000000	14,34
Chr13	7000000	8000000	13,16
Chr13	8000000	9000000	20,28
Chr13	9000000	10000000	24,13
Chr13	10000000	11000000	20,28
Chr13	11000000	12000000	27,45
Chr13	12000000	13000000	30,47
Chr13	13000000	14000000	20,43
Chr13	14000000	15000000	14,16
Chr13	15000000	16000000	12,33
Chr13	16000000	17000000	26,47
Chr13	17000000	18000000	35,30
Chr13	18000000	19000000	23,34
Chr13	19000000	20000000	31,33
Chr13	20000000	21000000	17,25
Chr13	21000000	22000000	5,11
Chr13	22000000	23000000	13,29
Chr13	23000000	24000000	19,25
Chr13	24000000	25000000	29,22
Chr13	25000000	26000000	17,24
Chr13	26000000	27000000	29,24
Chr13	27000000	28000000	17,23
Chr13	28000000	29000000	15,37
Chr13	29000000	30000000	35,26
Chr13	30000000	31000000	11,14
Chr13	31000000	32000000	23,11
Chr13	32000000	33000000	18,20
Chr13	33000000	34000000	15,25
Chr13	34000000	35000000	14,34
Chr13	35000000	36000000	17,14
Chr13	36000000	37000000	16,39
Chr13	37000000	38000000	20,31
Chr13	38000000	39000000	27,21
Chr13	39000000	40000000	11,22
Chr13	40000000	41000000	22,25
Chr13	41000000	42000000	27,38
Chr13	42000000	43000000	21,19
Chr13	43000000	44000000	19,35
Chr13	44000000	45000000	18,29
Chr13	45000000	46000000	17,13
Chr13	46000000	47000000	25,34
Chr13	47000000	48000000	29,35
Chr13	48000000	49000000	12,18
Chr13	49000000	50000000	8,9
Chr13	50000000	51000000	3,7
Chr13	51000000	52000000	12,7
Chr13	52000000	53000000	12,15
Chr13	53000000	54000000	9,12
Chr13	54000000	55000000	7,9
Chr13	55000000	56000000	19,16
Chr13	56000000	57000000	12,12
Chr13	57000000	58000000	13,30
Chr13	58000000	59000000	30,23
Chr13	59000000	60000000	23,25
Chr13	60000000	61000000	31,37
Chr13	61000000	62000000	35,27
Chr13	62000000	63000000	18,20
Chr13	63000000	64000000	19,26
Chr13	64000000	65000000	24,35
Chr13	65000000	66000000	9,14
Chr13	66000000	67000000	14,31
Chr13	67000000	68000000	16,25
Chr13	68000000	69000000	27,29
Chr13	69000000	70000000	25,33
Chr13	70000000	71000000	21,23
Chr13	71000000	72000000	18,20
Chr13	72000000	73000000	23,29
Chr13	73000000	74000000	13,20
Chr13	74000000	75000000	19,26
Chr13	75000000	76000000	10,24
Chr13	76000000	77000000	20,25
Chr13	77000000	78000000	21,13
Chr13	78000000	79000000	35,29
Chr13	79000000	80000000	51,41
Chr13	80000000	81000000	23,30
Chr13	81000000	82000000	46,40
Chr13	82000000	83000000	50,58
Chr13	83000000	84000000	25,69
Chr13	84000000	85000000	64,87
Chr13	85000000	86000000	50,68
Chr13	86000000	87000000	60,78
Chr13	87000000	88000000	27,9
Chr14	0	1000000	45,28
Chr14	1000000	2000000	43,36
Chr14	2000000	3000000	27,29
Chr14	3000000	4000000	21,24
Chr14	4000000	5000000	49,37
Chr14	5000000	6000000	43,54
Chr14	6000000	7000000	54,83
Chr14	7000000	8000000	36,38
Chr14	8000000	9000000	29,53
Chr14	9000000	10000000	10,27
Chr14	10000000	11000000	22,38
Chr14	11000000	12000000	27,38
Chr14	12000000	13000000	30,41
Chr14	13000000	14000000	24,35
Chr14	14000000	15000000	19,17
Chr14	15000000	16000000	11,22
Chr14	16000000	17000000	6,14
Chr14	17000000	18000000	18,19
Chr14	18000000	19000000	20,16
Chr14	19000000	20000000	36,24
Chr14	20000000	21000000	27,25
Chr14	21000000	22000000	19,14
Chr14	22000000	23000000	18,24
Chr14	23000000	24000000	27,41
Chr14	24000000	25000000	18,28
Chr14	25000000	26000000	15,27
Chr14	26000000	27000000	27,25
Chr14	27000000	28000000	19,19
Chr14	28000000	29000000	17,13
Chr14	29000000	30000000	9,13
Chr14	30000000	31000000	7,13
Chr14	31000000	32000000	16,35
Chr14	32000000	33000000	13,9
Chr14	33000000	34000000	8,12
Chr14	34000000	35000000	12,9
Chr14	35000000	36000000	18,30
Chr14	36000000	37000000	25,27
Chr14	37000000	38000000	14,10
Chr14	38000000	39000000	18,11
Chr14	39000000	40000000	14,21
Chr14	40000000	41000000	29,26
Chr14	41000000	42000000	17,24
Chr14	42000000	43000000	21,22
Chr14	43000000	44000000	28,26
Chr14	44000000	45000000	23,36
Chr14	45000000	46000000	32,38
Chr14	46000000	47000000	27,23
Chr14	47000000	48000000	27,16
Chr14	48000000	49000000	19,25
Chr14	49000000	50000000	17,5
Chr14	50000000	51000000	16,31
Chr14	51000000	52000000	27,29
Chr14	52000000	53000000	26,21
Chr14	53000000	54000000	30,32
Chr14	54000000	55000000	17,29
Chr14	55000000	56000000	24,47
Chr14	56000000	57000000	37,34
Chr14	57000000	58000000	30,34
Chr14	58000000	59000000	38,30
Chr14	59000000	60000000	28,33
Chr14	60000000	61000000	45,30
Chr14	61000000	62000000	16,37
Chr14	62000000	63000000	16,22
Chr14	63000000	64000000	19,22
Chr14	64000000	65000000	36,27
Chr14	65000000	66000000	18,23
Chr14	66000000	67000000	39,42
Chr14	67000000	68000000	37,25
Chr14	68000000	69000000	36,36
Chr14	69000000	70000000	42,40
Chr14	70000000	71000000	20,26
Chr14	71000000	72000000	3,5
Chr15	0	1000000	20,28
Chr15	1000000	2000000	9,20
Chr15	2000000	3000000	15,12
Chr15	3000000	4000000	6,10
Chr15	4000000	5000000	12,24
Chr15	5000000	6000000	13,18
Chr15	6000000	7000000	12,15
Chr15	7000000	8000000	11,8
Chr15	8000000	9000000	15,23
Chr15	9000000	10000000	4,9
Chr15	10000000	11000000	8,12
Chr15	11000000	12000000	11,12
Chr15	12000000	13000000	10,4
Chr15	13000000	14000000	7,4
Chr15	14000000	15000000	2,6
Chr15	15000000	16000000	17,21
Chr15	16000000	17000000	18,16
Chr15	17000000	18000000	15,27
Chr15	18000000	19000000	8,17
Chr15	19000000	20000000	11,7
Chr15	20000000	21000000	9,15
Chr15	21000000	22000000	6,2
Chr15	22000000	23000000	11,12
Chr15	23000000	24000000	5,17
Chr15	24000000	25000000	14,20
Chr15	25000000	26000000	21,16
Chr15	26000000	27000000	22,39
Chr15	27000000	28000000	31,27
Chr15	28000000	29000000	19,28
Chr15	29000000	30000000	33,24
Chr15	30000000	31000000	24,20
Chr15	31000000	32000000	26,18
Chr15	32000000	33000000	18,25
Chr15	33000000	34000000	34,45
Chr15	34000000	35000000	30,24
Chr15	35000000	36000000	18,38
Chr15	36000000	37000000	32,29
Chr15	37000000	38000000	28,20
Chr15	38000000	39000000	12,24
Chr15	39000000	40000000	13,23
Chr15	40000000	41000000	13,26
Chr15	41000000	42000000	14,14
Chr15	42000000	43000000	15,25
Chr15	43000000	44000000	10,24
Chr15	44000000	45000000	19,23
Chr15	45000000	46000000	8,14
Chr15	46000000	47000000	17,28
Chr15	47000000	48000000	18,19
Chr15	48000000	49000000	15,12
Chr15	49000000	50000000	7,28
Chr15	50000000	51000000	12,10
Chr15	51000000	52000000	16,17
Chr15	52000000	53000000	5,12
Chr15	53000000	54000000	7,9
Chr15	54000000	55000000	8,8
Chr15	55000000	56000000	9,21
Chr15	56000000	57000000	7,21
Chr15	57000000	58000000	8,15
Chr15	58000000	59000000	9,5
Chr15	59000000	60000000	7,14
Chr15	60000000	61000000	14,12
Chr15	61000000	62000000	10,20
Chr15	62000000	63000000	11,10
Chr15	63000000	64000000	9,16
Chr15	64000000	65000000	11,5
Chr15	65000000	66000000	3,5
Chr15	66000000	67000000	14,13
Chr15	67000000	68000000	19,12
Chr15	68000000	69000000	12,8
Chr15	69000000	70000000	19,17
Chr15	70000000	71000000	21,20
Chr15	71000000	72000000	20,38
Chr15	72000000	73000000	8,25
Chr15	73000000	74000000	16,7
Chr15	74000000	75000000	13,15
Chr15	75000000	76000000	14,13
Chr15	76000000	77000000	13,13
Chr15	77000000	78000000	23,12
Chr15	78000000	79000000	22,23
Chr15	79000000	80000000	12,19
Chr15	80000000	81000000	25,28
Chr15	81000000	82000000	31,27
Chr15	82000000	83000000	28,33
Chr15	83000000	84000000	30,58
Chr15	84000000	85000000	19,12
Chr15	85000000	86000000	19,6
Chr15	86000000	87000000	30,29
Chr15	87000000	88000000	55,53
Chr15	88000000	89000000	37,34
Chr15	89000000	90000000	52,76
Chr15	90000000	91000000	8,13
Chr16	0	1000000	24,37
Chr16	1000000	2000000	29,38
Chr16	2000000	3000000	41,48
[truncated: 823 more rows]

## Sheet: F2-VS-Tansheep.CHG.change
Chromosome	Window Start	Window End	Number of HyperDMRs, HypoDMRs (CHG)
Chr01	0	1000000	1,2
Chr01	2000000	3000000	0,2
Chr01	3000000	4000000	0,1
Chr01	4000000	5000000	4,2
Chr01	5000000	6000000	0,2
Chr01	6000000	7000000	0,2
Chr01	7000000	8000000	0,1
Chr01	8000000	9000000	4,0
Chr01	9000000	10000000	0,2
Chr01	10000000	11000000	4,0
Chr01	11000000	12000000	1,4
Chr01	12000000	13000000	1,0
Chr01	13000000	14000000	4,4
Chr01	14000000	15000000	2,1
Chr01	15000000	16000000	2,6
Chr01	16000000	17000000	4,0
Chr01	17000000	18000000	1,1
Chr01	18000000	19000000	5,2
Chr01	19000000	20000000	2,2
Chr01	20000000	21000000	1,2
Chr01	21000000	22000000	8,0
Chr01	22000000	23000000	0,1
Chr01	23000000	24000000	1,2
Chr01	25000000	26000000	1,1
Chr01	28000000	29000000	5,1
Chr01	29000000	30000000	2,2
Chr01	32000000	33000000	1,1
Chr01	33000000	34000000	0,1
Chr01	34000000	35000000	0,2
Chr01	35000000	36000000	1,0
Chr01	38000000	39000000	0,2
Chr01	40000000	41000000	1,3
Chr01	41000000	42000000	0,3
Chr01	42000000	43000000	0,3
Chr01	44000000	45000000	0,4
Chr01	45000000	46000000	0,2
Chr01	50000000	51000000	0,4
Chr01	51000000	52000000	3,2
Chr01	53000000	54000000	0,3
Chr01	54000000	55000000	0,3
Chr01	57000000	58000000	0,2
Chr01	60000000	61000000	1,2
Chr01	62000000	63000000	1,2
Chr01	63000000	64000000	0,4
Chr01	66000000	67000000	0,2
Chr01	67000000	68000000	2,0
Chr01	68000000	69000000	0,3
Chr01	69000000	70000000	0,1
Chr01	70000000	71000000	2,0
Chr01	71000000	72000000	0,1
Chr01	73000000	74000000	1,0
Chr01	74000000	75000000	0,7
Chr01	75000000	76000000	0,2
Chr01	79000000	80000000	0,2
Chr01	80000000	81000000	2,0
Chr01	84000000	85000000	0,1
Chr01	85000000	86000000	2,3
Chr01	86000000	87000000	0,1
Chr01	88000000	89000000	0,1
Chr01	91000000	92000000	4,1
Chr01	93000000	94000000	0,1
Chr01	94000000	95000000	3,0
Chr01	95000000	96000000	0,2
Chr01	96000000	97000000	3,1
Chr01	97000000	98000000	0,1
Chr01	98000000	99000000	5,0
Chr01	99000000	100000000	1,4
Chr01	101000000	102000000	1,0
Chr01	102000000	103000000	5,1
Chr01	103000000	104000000	0,3
Chr01	104000000	105000000	6,2
Chr01	105000000	106000000	3,0
Chr01	106000000	107000000	9,1
Chr01	110000000	111000000	5,0
Chr01	111000000	112000000	10,3
Chr01	112000000	113000000	5,0
Chr01	113000000	114000000	0,3
Chr01	114000000	115000000	1,2
Chr01	116000000	117000000	0,1
Chr01	117000000	118000000	4,0
Chr01	118000000	119000000	5,1
Chr01	119000000	120000000	4,1
Chr01	121000000	122000000	0,1
Chr01	122000000	123000000	1,0
Chr01	123000000	124000000	1,0
Chr01	124000000	125000000	1,0
Chr01	126000000	127000000	0,1
Chr01	127000000	128000000	2,2
Chr01	130000000	131000000	2,0
Chr01	131000000	132000000	2,3
Chr01	132000000	133000000	1,1
Chr01	134000000	135000000	0,6
Chr01	135000000	136000000	3,5
Chr01	138000000	139000000	1,2
Chr01	140000000	141000000	0,2
Chr01	143000000	144000000	0,1
Chr01	144000000	145000000	0,2
Chr01	145000000	146000000	0,1
Chr01	149000000	150000000	1,1
Chr01	151000000	152000000	0,2
Chr01	154000000	155000000	0,1
Chr01	155000000	156000000	0,1
Chr01	156000000	157000000	1,1
Chr01	157000000	158000000	2,1
Chr01	158000000	159000000	1,0
Chr01	159000000	160000000	0,1
Chr01	160000000	161000000	0,1
Chr01	161000000	162000000	2,0
Chr01	162000000	163000000	0,1
Chr01	165000000	166000000	1,0
Chr01	166000000	167000000	0,1
Chr01	167000000	168000000	0,1
Chr01	170000000	171000000	0,2
Chr01	174000000	175000000	1,0
Chr01	175000000	176000000	6,1
Chr01	177000000	178000000	4,4
Chr01	178000000	179000000	2,0
Chr01	179000000	180000000	0,2
Chr01	180000000	181000000	0,3
Chr01	182000000	183000000	2,1
Chr01	184000000	185000000	0,2
Chr01	186000000	187000000	0,1
Chr01	187000000	188000000	0,1
Chr01	188000000	189000000	0,1
Chr01	189000000	190000000	0,4
Chr01	191000000	192000000	0,2
Chr01	192000000	193000000	0,3
Chr01	195000000	196000000	2,2
Chr01	196000000	197000000	1,2
Chr01	198000000	199000000	0,1
Chr01	199000000	200000000	1,0
Chr01	202000000	203000000	2,4
Chr01	203000000	204000000	0,2
Chr01	204000000	205000000	3,0
Chr01	205000000	206000000	6,3
Chr01	206000000	207000000	3,0
Chr01	207000000	208000000	3,3
Chr01	209000000	210000000	0,2
Chr01	210000000	211000000	0,3
Chr01	211000000	212000000	1,0
Chr01	212000000	213000000	1,2
Chr01	213000000	214000000	0,1
Chr01	215000000	216000000	2,0
Chr01	216000000	217000000	0,4
Chr01	219000000	220000000	0,1
Chr01	220000000	221000000	1,2
Chr01	221000000	222000000	11,2
Chr01	223000000	224000000	3,3
Chr01	224000000	225000000	1,1
Chr01	225000000	226000000	0,2
Chr01	228000000	229000000	0,1
Chr01	230000000	231000000	0,1
Chr01	231000000	232000000	0,2
Chr01	232000000	233000000	3,2
Chr01	235000000	236000000	0,2
Chr01	237000000	238000000	0,1
Chr01	238000000	239000000	1,2
Chr01	239000000	240000000	0,1
Chr01	242000000	243000000	0,1
Chr01	243000000	244000000	0,1
Chr01	244000000	245000000	0,1
Chr01	245000000	246000000	0,2
Chr01	247000000	248000000	1,0
Chr01	248000000	249000000	3,1
Chr01	253000000	254000000	0,2
Chr01	255000000	256000000	0,1
Chr01	256000000	257000000	0,1
Chr01	257000000	258000000	0,1
Chr01	258000000	259000000	0,2
Chr01	261000000	262000000	0,2
Chr01	262000000	263000000	1,3
Chr01	265000000	266000000	0,2
Chr01	266000000	267000000	0,1
Chr01	267000000	268000000	2,0
Chr01	269000000	270000000	2,1
Chr01	270000000	271000000	0,3
Chr01	271000000	272000000	2,0
Chr01	273000000	274000000	2,2
Chr01	274000000	275000000	0,1
Chr01	276000000	277000000	4,0
Chr01	277000000	278000000	1,0
Chr01	278000000	279000000	1,0
Chr01	279000000	280000000	0,2
Chr01	281000000	282000000	0,1
Chr01	282000000	283000000	2,0
Chr01	283000000	284000000	0,1
Chr01	284000000	285000000	1,2
Chr01	285000000	286000000	0,2
Chr01	286000000	287000000	2,0
Chr01	287000000	288000000	2,1
Chr01	289000000	290000000	1,0
Chr01	290000000	291000000	0,2
Chr01	293000000	294000000	0,1
Chr01	294000000	295000000	4,5
Chr01	295000000	296000000	1,0
Chr01	296000000	297000000	2,0
Chr01	297000000	298000000	3,7
Chr01	300000000	301000000	1,1
Chr01	301000000	302000000	0,2
Chr02	0	1000000	3,4
Chr02	1000000	2000000	1,0
Chr02	2000000	3000000	3,0
Chr02	4000000	5000000	1,2
Chr02	5000000	6000000	0,3
Chr02	7000000	8000000	0,2
Chr02	9000000	10000000	2,4
Chr02	10000000	11000000	1,4
Chr02	11000000	12000000	1,0
Chr02	12000000	13000000	4,0
Chr02	15000000	16000000	0,1
Chr02	16000000	17000000	2,3
Chr02	18000000	19000000	0,2
Chr02	19000000	20000000	2,2
Chr02	20000000	21000000	0,1
Chr02	21000000	22000000	1,0
Chr02	22000000	23000000	2,0
Chr02	23000000	24000000	2,0
Chr02	24000000	25000000	0,2
Chr02	25000000	26000000	0,1
Chr02	26000000	27000000	0,3
Chr02	27000000	28000000	2,1
Chr02	32000000	33000000	2,2
Chr02	33000000	34000000	0,2
Chr02	34000000	35000000	1,4
Chr02	35000000	36000000	0,1
Chr02	36000000	37000000	1,0
Chr02	37000000	38000000	1,0
Chr02	39000000	40000000	2,2
Chr02	41000000	42000000	0,3
Chr02	42000000	43000000	0,1
Chr02	44000000	45000000	2,1
Chr02	45000000	46000000	2,0
Chr02	46000000	47000000	2,0
Chr02	47000000	48000000	0,6
Chr02	48000000	49000000	0,3
Chr02	50000000	51000000	0,2
Chr02	51000000	52000000	1,0
Chr02	52000000	53000000	2,2
Chr02	54000000	55000000	1,5
Chr02	55000000	56000000	0,3
Chr02	56000000	57000000	2,0
Chr02	60000000	61000000	2,0
Chr02	62000000	63000000	0,1
Chr02	63000000	64000000	0,1
Chr02	64000000	65000000	0,3
Chr02	65000000	66000000	0,2
Chr02	66000000	67000000	0,1
Chr02	67000000	68000000	0,3
Chr02	69000000	70000000	0,1
Chr02	70000000	71000000	0,1
Chr02	71000000	72000000	2,1
Chr02	72000000	73000000	1,2
Chr02	73000000	74000000	0,2
Chr02	74000000	75000000	0,1
Chr02	75000000	76000000	0,2
Chr02	76000000	77000000	0,3
Chr02	78000000	79000000	0,1
Chr02	79000000	80000000	1,0
Chr02	80000000	81000000	2,0
Chr02	82000000	83000000	0,2
Chr02	83000000	84000000	0,9
Chr02	85000000	86000000	0,3
Chr02	86000000	87000000	0,3
Chr02	87000000	88000000	0,2
Chr02	89000000	90000000	0,1
Chr02	90000000	91000000	0,1
Chr02	91000000	92000000	2,5
Chr02	93000000	94000000	1,0
Chr02	94000000	95000000	3,0
Chr02	95000000	96000000	0,5
Chr02	96000000	97000000	2,0
Chr02	97000000	98000000	0,2
Chr02	100000000	101000000	0,2
Chr02	103000000	104000000	0,2
Chr02	104000000	105000000	0,1
Chr02	110000000	111000000	2,2
Chr02	111000000	112000000	2,0
Chr02	113000000	114000000	2,1
Chr02	114000000	115000000	0,3
Chr02	115000000	116000000	0,1
Chr02	116000000	117000000	2,0
Chr02	117000000	118000000	0,2
Chr02	118000000	119000000	0,1
Chr02	119000000	120000000	0,1
Chr02	120000000	121000000	1,0
Chr02	121000000	122000000	0,4
Chr02	122000000	123000000	1,0
Chr02	123000000	124000000	1,2
Chr02	124000000	125000000	0,1
Chr02	125000000	126000000	0,2
Chr02	126000000	127000000	0,2
Chr02	127000000	128000000	3,0
Chr02	128000000	129000000	0,1
Chr02	129000000	130000000	0,2
Chr02	132000000	133000000	0,3
Chr02	134000000	135000000	1,0
Chr02	138000000	139000000	0,2
Chr02	139000000	140000000	0,2
Chr02	141000000	142000000	3,0
Chr02	142000000	143000000	1,0
Chr02	143000000	144000000	0,2
Chr02	144000000	145000000	2,1
Chr02	145000000	146000000	0,1
Chr02	146000000	147000000	0,4
Chr02	147000000	148000000	0,2
Chr02	148000000	149000000	3,1
Chr02	151000000	152000000	0,1
Chr02	152000000	153000000	0,3
Chr02	156000000	157000000	3,0
Chr02	157000000	158000000	1,2
Chr02	158000000	159000000	1,1
Chr02	159000000	160000000	0,1
Chr02	160000000	161000000	2,0
Chr02	162000000	163000000	4,0
Chr02	163000000	164000000	0,2
Chr02	164000000	165000000	1,1
Chr02	165000000	166000000	2,0
Chr02	166000000	167000000	1,0
Chr02	167000000	168000000	0,1
Chr02	169000000	170000000	5,0
Chr02	170000000	171000000	1,1
Chr02	172000000	173000000	1,1
Chr02	173000000	174000000	0,5
Chr02	174000000	175000000	1,1
Chr02	176000000	177000000	1,0
Chr02	177000000	178000000	4,4
Chr02	178000000	179000000	0,2
Chr02	179000000	180000000	0,1
Chr02	181000000	182000000	0,1
Chr02	183000000	184000000	1,5
Chr02	184000000	185000000	0,1
Chr02	186000000	187000000	0,3
Chr02	189000000	190000000	0,1
Chr02	190000000	191000000	1,0
Chr02	192000000	193000000	0,1
Chr02	193000000	194000000	0,2
Chr02	196000000	197000000	0,5
Chr02	198000000	199000000	3,1
Chr02	200000000	201000000	1,3
Chr02	203000000	204000000	2,1
Chr02	207000000	208000000	0,1
Chr02	208000000	209000000	0,1
Chr02	210000000	211000000	0,3
Chr02	212000000	213000000	3,1
Chr02	213000000	214000000	0,1
Chr02	214000000	215000000	0,2
Chr02	221000000	222000000	0,3
Chr02	223000000	224000000	0,2
Chr02	225000000	226000000	1,0
Chr02	226000000	227000000	0,1
Chr02	230000000	231000000	0,2
Chr02	232000000	233000000	0,2
Chr02	233000000	234000000	0,2
Chr02	234000000	235000000	1,2
Chr02	235000000	236000000	4,0
Chr02	236000000	237000000	2,1
Chr02	237000000	238000000	0,1
Chr02	240000000	241000000	0,2
Chr02	241000000	242000000	0,2
Chr02	245000000	246000000	1,2
Chr02	246000000	247000000	2,2
Chr02	248000000	249000000	3,1
Chr02	250000000	251000000	4,3
Chr02	251000000	252000000	3,0
Chr02	252000000	253000000	1,2
Chr02	253000000	254000000	7,5
Chr02	254000000	255000000	7,1
Chr02	255000000	256000000	16,0
Chr02	256000000	257000000	4,1
Chr02	257000000	258000000	0,4
Chr02	259000000	260000000	3,2
Chr02	260000000	261000000	4,1
Chr02	261000000	262000000	0,5
Chr02	262000000	263000000	3,5
Chr02	263000000	264000000	6,4
Chr02	264000000	265000000	2,2
Chr02	265000000	266000000	1,0
Chr03	0	1000000	9,1
Chr03	1000000	2000000	1,1
Chr03	2000000	3000000	6,1
Chr03	3000000	4000000	1,7
Chr03	4000000	5000000	4,0
Chr03	5000000	6000000	1,0
Chr03	6000000	7000000	4,2
Chr03	7000000	8000000	7,2
Chr03	8000000	9000000	0,2
Chr03	9000000	10000000	1,3
Chr03	11000000	12000000	1,2
Chr03	12000000	13000000	2,3
Chr03	13000000	14000000	2,1
Chr03	14000000	15000000	0,2
Chr03	15000000	16000000	0,3
Chr03	16000000	17000000	0,2
Chr03	17000000	18000000	0,1
Chr03	18000000	19000000	1,1
Chr03	20000000	21000000	3,2
Chr03	21000000	22000000	0,1
Chr03	22000000	23000000	1,2
Chr03	24000000	25000000	0,1
Chr03	25000000	26000000	0,3
Chr03	27000000	28000000	0,3
Chr03	29000000	30000000	1,0
Chr03	31000000	32000000	0,1
Chr03	32000000	33000000	2,0
Chr03	33000000	34000000	2,1
Chr03	35000000	36000000	11,2
Chr03	36000000	37000000	6,0
Chr03	37000000	38000000	1,3
Chr03	38000000	39000000	2,0
Chr03	39000000	40000000	1,0
Chr03	40000000	41000000	1,3
Chr03	42000000	43000000	0,3
Chr03	43000000	44000000	3,0
Chr03	44000000	45000000	1,0
Chr03	45000000	46000000	1,2
Chr03	47000000	48000000	1,1
Chr03	48000000	49000000	0,2
Chr03	51000000	52000000	0,1
Chr03	54000000	55000000	0,1
Chr03	56000000	57000000	0,1
Chr03	57000000	58000000	1,2
Chr03	58000000	59000000	0,2
Chr03	60000000	61000000	0,1
Chr03	61000000	62000000	1,0
Chr03	62000000	63000000	0,5
Chr03	63000000	64000000	1,0
Chr03	64000000	65000000	0,2
Chr03	65000000	66000000	2,4
Chr03	66000000	67000000	9,1
Chr03	67000000	68000000	2,1
Chr03	68000000	69000000	0,1
Chr03	70000000	71000000	1,0
Chr03	71000000	72000000	0,2
Chr03	72000000	73000000	0,2
Chr03	73000000	74000000	0,1
Chr03	74000000	75000000	7,3
Chr03	75000000	76000000	0,4
Chr03	77000000	78000000	0,4
Chr03	78000000	79000000	0,2
Chr03	79000000	80000000	0,5
Chr03	82000000	83000000	1,0
Chr03	83000000	84000000	1,1
Chr03	84000000	85000000	1,4
Chr03	85000000	86000000	1,2
Chr03	89000000	90000000	0,2
Chr03	90000000	91000000	1,0
Chr03	91000000	92000000	0,1
Chr03	92000000	93000000	2,1
Chr03	93000000	94000000	1,1
Chr03	94000000	95000000	0,1
Chr03	96000000	97000000	1,2
Chr03	98000000	99000000	0,1
Chr03	99000000	100000000	5,0
Chr03	101000000	102000000	4,0
Chr03	102000000	103000000	8,0
Chr03	103000000	104000000	0,1
Chr03	105000000	106000000	0,2
Chr03	106000000	107000000	2,1
Chr03	108000000	109000000	2,1
Chr03	109000000	110000000	2,0
Chr03	110000000	111000000	2,2
Chr03	112000000	113000000	0,2
Chr03	113000000	114000000	0,1
Chr03	114000000	115000000	1,1
Chr03	115000000	116000000	0,1
Chr03	117000000	118000000	0,5
Chr03	118000000	119000000	1,0
Chr03	119000000	120000000	1,0
Chr03	122000000	123000000	1,3
Chr03	123000000	124000000	0,2
Chr03	125000000	126000000	0,2
Chr03	126000000	127000000	1,0
Chr03	127000000	128000000	0,1
Chr03	128000000	129000000	2,0
Chr03	130000000	131000000	0,1
Chr03	131000000	132000000	0,2
Chr03	134000000	135000000	0,1
Chr03	135000000	136000000	1,1
Chr03	136000000	137000000	0,1
Chr03	137000000	138000000	1,4
Chr03	138000000	139000000	0,1
Chr03	139000000	140000000	0,6
Chr03	141000000	142000000	0,1
Chr03	142000000	143000000	17,0
Chr03	143000000	144000000	2,0
Chr03	144000000	145000000	4,2
Chr03	145000000	146000000	1,4
Chr03	146000000	147000000	5,0
Chr03	147000000	148000000	8,1
Chr03	149000000	150000000	0,1
Chr03	150000000	151000000	3,1
Chr03	151000000	152000000	0,1
Chr03	153000000	154000000	0,1
Chr03	155000000	156000000	0,1
Chr03	160000000	161000000	0,1
Chr03	161000000	162000000	4,2
Chr03	162000000	163000000	1,0
Chr03	164000000	165000000	0,2
Chr03	165000000	166000000	0,2
Chr03	166000000	167000000	2,1
Chr03	167000000	168000000	0,1
Chr03	168000000	169000000	1,1
Chr03	169000000	170000000	0,1
Chr03	171000000	172000000	0,1
Chr03	172000000	173000000	0,2
Chr03	173000000	174000000	9,1
Chr03	174000000	175000000	5,0
Chr03	175000000	176000000	8,0
Chr03	176000000	177000000	0,1
Chr03	177000000	178000000	0,2
Chr03	178000000	179000000	1,1
Chr03	180000000	181000000	0,2
Chr03	182000000	183000000	3,2
Chr03	183000000	184000000	0,1
Chr03	185000000	186000000	0,2
Chr03	186000000	187000000	1,3
Chr03	188000000	189000000	5,5
Chr03	189000000	190000000	0,2
Chr03	191000000	192000000	1,1
Chr03	192000000	193000000	1,1
Chr03	193000000	194000000	3,0
Chr03	194000000	195000000	0,2
Chr03	198000000	199000000	0,3
Chr03	204000000	205000000	0,1
Chr03	205000000	206000000	0,1
Chr03	206000000	207000000	1,1
Chr03	207000000	208000000	0,2
Chr03	210000000	211000000	0,3
Chr03	213000000	214000000	0,1
Chr03	216000000	217000000	0,1
Chr03	217000000	218000000	0,1
Chr03	218000000	219000000	0,1
Chr03	219000000	220000000	0,4
Chr03	224000000	225000000	8,2
Chr03	225000000	226000000	0,1
Chr03	226000000	227000000	3,2
Chr03	227000000	228000000	4,2
Chr03	228000000	229000000	0,5
Chr03	230000000	231000000	0,3
Chr03	231000000	232000000	5,1
Chr03	232000000	233000000	2,0
Chr03	233000000	234000000	5,0
Chr03	235000000	236000000	1,0
Chr03	236000000	237000000	1,0
Chr03	237000000	238000000	1,0
Chr03	238000000	239000000	0,2
Chr03	240000000	241000000	1,5
Chr03	241000000	242000000	3,0
Chr04	2000000	3000000	0,1
Chr04	3000000	4000000	0,2
Chr04	6000000	7000000	3,3
Chr04	7000000	8000000	0,5
Chr04	8000000	9000000	0,1
Chr04	9000000	10000000	0,2
Chr04	10000000	11000000	0,5
Chr04	11000000	12000000	0,1
Chr04	12000000	13000000	1,0
Chr04	13000000	14000000	2,0
Chr04	14000000	15000000	0,1
Chr04	15000000	16000000	0,4
Chr04	17000000	18000000	0,2
Chr04	23000000	24000000	0,2
Chr04	24000000	25000000	2,3
Chr04	27000000	28000000	2,0
Chr04	28000000	29000000	0,1
Chr04	30000000	31000000	0,3
Chr04	32000000	33000000	0,5
Chr04	33000000	34000000	0,1
Chr04	35000000	36000000	0,1
Chr04	37000000	38000000	2,0
Chr04	38000000	39000000	3,1
Chr04	40000000	41000000	0,2
Chr04	41000000	42000000	1,1
Chr04	43000000	44000000	0,2
Chr04	49000000	50000000	0,2
Chr04	52000000	53000000	2,0
Chr04	56000000	57000000	1,2
Chr04	57000000	58000000	0,1
Chr04	59000000	60000000	1,1
Chr04	61000000	62000000	0,3
Chr04	62000000	63000000	0,2
Chr04	63000000	64000000	0,1
Chr04	65000000	66000000	1,1
Chr04	67000000	68000000	3,0
Chr04	69000000	70000000	0,5
Chr04	71000000	72000000	2,2
Chr04	72000000	73000000	0,6
Chr04	73000000	74000000	1,1
Chr04	74000000	75000000	7,0
Chr04	75000000	76000000	3,2
Chr04	76000000	77000000	0,1
Chr04	79000000	80000000	0,1
Chr04	80000000	81000000	0,2
Chr04	82000000	83000000	0,2
Chr04	84000000	85000000	4,1
Chr04	85000000	86000000	1,2
Chr04	86000000	87000000	1,2
Chr04	87000000	88000000	2,4
Chr04	88000000	89000000	1,0
Chr04	89000000	90000000	0,1
Chr04	90000000	91000000	0,1
Chr04	91000000	92000000	2,2
Chr04	93000000	94000000	1,0
Chr04	94000000	95000000	2,2
Chr04	96000000	97000000	0,7
Chr04	99000000	100000000	2,0
Chr04	100000000	101000000	1,1
Chr04	101000000	102000000	7,0
Chr04	102000000	103000000	1,0
Chr04	103000000	104000000	0,2
Chr04	104000000	105000000	1,2
Chr04	105000000	106000000	0,1
Chr04	106000000	107000000	0,2
Chr04	108000000	109000000	0,1
Chr04	109000000	110000000	5,0
Chr04	110000000	111000000	0,1
Chr04	111000000	112000000	1,0
Chr04	112000000	113000000	3,1
Chr04	113000000	114000000	0,2
Chr04	114000000	115000000	1,3
Chr04	115000000	116000000	5,2
Chr04	116000000	117000000	1,1
Chr04	118000000	119000000	2,6
Chr04	119000000	120000000	0,1
Chr04	121000000	122000000	3,0
Chr04	122000000	123000000	5,1
Chr04	123000000	124000000	4,1
Chr04	124000000	125000000	1,0
Chr04	125000000	126000000	0,1
Chr04	126000000	127000000	0,2
Chr04	127000000	128000000	0,2
Chr04	129000000	130000000	1,3
Chr05	0	1000000	0,1
Chr05	1000000	2000000	1,2
Chr05	2000000	3000000	2,2
Chr05	4000000	5000000	6,0
Chr05	5000000	6000000	4,0
Chr05	6000000	7000000	4,1
Chr05	7000000	8000000	1,0
Chr05	8000000	9000000	2,2
Chr05	9000000	10000000	0,5
Chr05	10000000	11000000	5,1
Chr05	11000000	12000000	3,3
Chr05	12000000	13000000	2,1
Chr05	13000000	14000000	8,3
Chr05	14000000	15000000	7,3
Chr05	15000000	16000000	1,1
Chr05	16000000	17000000	3,0
Chr05	17000000	18000000	3,0
Chr05	18000000	19000000	4,0
Chr05	19000000	20000000	2,1
Chr05	24000000	25000000	0,1
Chr05	28000000	29000000	2,0
Chr05	29000000	30000000	0,3
Chr05	30000000	31000000	0,2
Chr05	33000000	34000000	0,3
Chr05	36000000	37000000	0,1
Chr05	37000000	38000000	2,1
Chr05	42000000	43000000	4,3
Chr05	43000000	44000000	3,0
Chr05	44000000	45000000	1,1
Chr05	45000000	46000000	5,0
Chr05	46000000	47000000	3,0
Chr05	47000000	48000000	2,3
Chr05	48000000	49000000	2,0
Chr05	49000000	50000000	4,1
Chr05	51000000	52000000	2,3
Chr05	52000000	53000000	7,0
Chr05	53000000	54000000	3,1
Chr05	54000000	55000000	17,0
Chr05	55000000	56000000	3,0
Chr05	56000000	57000000	2,0
Chr05	58000000	59000000	0,1
Chr05	59000000	60000000	0,1
Chr05	61000000	62000000	2,0
Chr05	62000000	63000000	2,0
Chr05	63000000	64000000	0,1
Chr05	64000000	65000000	1,0
Chr05	65000000	66000000	0,5
Chr05	68000000	69000000	1,0
Chr05	71000000	72000000	2,1
Chr05	73000000	74000000	1,2
Chr05	74000000	75000000	2,2
Chr05	76000000	77000000	1,0
Chr05	80000000	81000000	0,2
Chr05	81000000	82000000	0,1
Chr05	82000000	83000000	0,1
Chr05	83000000	84000000	1,0
Chr05	84000000	85000000	1,2
Chr05	85000000	86000000	1,0
Chr05	86000000	87000000	0,1
Chr05	87000000	88000000	0,3
Chr05	90000000	91000000	0,2
Chr05	92000000	93000000	0,1
Chr05	94000000	95000000	0,5
Chr05	97000000	98000000	1,1
Chr05	100000000	101000000	1,0
Chr05	101000000	102000000	1,2
Chr05	102000000	103000000	0,1
Chr05	104000000	105000000	1,1
Chr05	105000000	106000000	0,2
Chr05	106000000	107000000	0,3
Chr05	109000000	110000000	0,3
Chr05	111000000	112000000	0,2
Chr05	112000000	113000000	0,3
Chr05	115000000	116000000	0,1
Chr05	117000000	118000000	0,2
Chr06	1000000	2000000	0,1
Chr06	7000000	8000000	1,1
Chr06	8000000	9000000	1,2
Chr06	9000000	10000000	2,0
Chr06	11000000	12000000	0,4
Chr06	14000000	15000000	1,2
Chr06	17000000	18000000	0,1
Chr06	19000000	20000000	0,1
Chr06	23000000	24000000	1,2
Chr06	25000000	26000000	0,1
Chr06	27000000	28000000	0,1
Chr06	28000000	29000000	0,1
Chr06	30000000	31000000	1,2
Chr06	32000000	33000000	0,3
Chr06	34000000	35000000	0,2
Chr06	35000000	36000000	0,1
Chr06	38000000	39000000	0,2
Chr06	39000000	40000000	2,0
Chr06	40000000	41000000	0,2
Chr06	41000000	42000000	2,0
Chr06	42000000	43000000	0,1
Chr06	43000000	44000000	1,0
Chr06	44000000	45000000	1,2
Chr06	48000000	49000000	0,1
Chr06	49000000	50000000	0,2
Chr06	50000000	51000000	0,2
Chr06	51000000	52000000	0,1
Chr06	54000000	55000000	0,3
Chr06	57000000	58000000	2,3
Chr06	58000000	59000000	0,2
Chr06	60000000	61000000	0,1
Chr06	61000000	62000000	0,1
Chr06	62000000	63000000	0,3
Chr06	64000000	65000000	4,1
Chr06	65000000	66000000	0,4
Chr06	69000000	70000000	0,4
Chr06	70000000	71000000	0,1
Chr06	72000000	73000000	1,1
Chr06	73000000	74000000	3,0
Chr06	76000000	77000000	0,1
Chr06	77000000	78000000	0,2
Chr06	78000000	79000000	0,1
Chr06	79000000	80000000	1,2
Chr06	80000000	81000000	0,1
Chr06	81000000	82000000	2,0
Chr06	83000000	84000000	0,1
Chr06	84000000	85000000	1,0
Chr06	85000000	86000000	2,4
Chr06	87000000	88000000	1,0
Chr06	90000000	91000000	1,1
Chr06	91000000	92000000	0,3
Chr06	92000000	93000000	0,2
Chr06	95000000	96000000	1,2
Chr06	96000000	97000000	0,1
Chr06	97000000	98000000	0,1
Chr06	98000000	99000000	3,2
Chr06	99000000	100000000	1,0
Chr06	100000000	101000000	1,0
Chr06	102000000	103000000	0,2
Chr06	105000000	106000000	1,0
Chr06	106000000	107000000	0,1
Chr06	107000000	108000000	2,2
Chr06	108000000	109000000	0,2
Chr06	109000000	110000000	0,1
Chr06	110000000	111000000	0,2
Chr06	111000000	112000000	1,3
Chr06	113000000	114000000	3,3
Chr06	114000000	115000000	0,1
Chr06	115000000	116000000	0,5
Chr06	118000000	119000000	0,1
Chr06	119000000	120000000	1,1
Chr06	120000000	121000000	0,1
Chr06	121000000	122000000	3,1
Chr06	123000000	124000000	0,3
Chr06	125000000	126000000	2,2
Chr06	126000000	127000000	1,2
Chr06	127000000	128000000	4,4
Chr06	128000000	129000000	2,0
Chr06	129000000	130000000	0,1
Chr07	1000000	2000000	0,2
Chr07	3000000	4000000	0,1
Chr07	4000000	5000000	1,1
Chr07	5000000	6000000	2,3
Chr07	6000000	7000000	0,1
Chr07	9000000	10000000	0,1
Chr07	10000000	11000000	1,2
Chr07	11000000	12000000	0,3
Chr07	12000000	13000000	0,5
Chr07	13000000	14000000	1,0
Chr07	14000000	15000000	2,1
Chr07	15000000	16000000	1,0
Chr07	16000000	17000000	5,0
Chr07	17000000	18000000	0,3
Chr07	18000000	19000000	0,1
Chr07	20000000	21000000	5,0
Chr07	21000000	22000000	6,0
Chr07	22000000	23000000	8,2
Chr07	23000000	24000000	3,1
Chr07	27000000	28000000	2,0
Chr07	28000000	29000000	1,0
Chr07	29000000	30000000	1,0
Chr07	30000000	31000000	0,1
Chr07	31000000	32000000	0,2
Chr07	32000000	33000000	2,0
Chr07	33000000	34000000	0,2
Chr07	34000000	35000000	0,2
Chr07	35000000	36000000	0,1
Chr07	36000000	37000000	5,0
Chr07	37000000	38000000	0,2
Chr07	38000000	39000000	3,0
Chr07	41000000	42000000	2,4
Chr07	42000000	43000000	0,1
Chr07	43000000	44000000	0,1
Chr07	44000000	45000000	1,3
Chr07	46000000	47000000	3,0
Chr07	47000000	48000000	0,6
Chr07	49000000	50000000	1,2
Chr07	51000000	52000000	0,1
Chr07	53000000	54000000	0,2
Chr07	55000000	56000000	3,1
Chr07	56000000	57000000	0,1
Chr07	58000000	59000000	0,3
Chr07	60000000	61000000	0,6
Chr07	61000000	62000000	2,0
Chr07	62000000	63000000	1,1
Chr07	63000000	64000000	1,3
Chr07	64000000	65000000	0,1
Chr07	67000000	68000000	1,1
Chr07	68000000	69000000	1,4
Chr07	69000000	70000000	0,5
Chr07	72000000	73000000	0,1
Chr07	73000000	74000000	0,2
Chr07	74000000	75000000	1,2
Chr07	75000000	76000000	3,1
Chr07	76000000	77000000	0,1
Chr07	78000000	79000000	0,3
Chr07	79000000	80000000	1,0
Chr07	80000000	81000000	0,4
Chr07	82000000	83000000	2,3
Chr07	83000000	84000000	2,1
Chr07	84000000	85000000	2,0
Chr07	85000000	86000000	3,0
Chr07	86000000	87000000	0,1
Chr07	87000000	88000000	0,1
Chr07	88000000	89000000	1,2
Chr07	89000000	90000000	4,1
Chr07	93000000	94000000	1,0
Chr07	95000000	96000000	0,1
Chr07	96000000	97000000	0,4
Chr07	97000000	98000000	0,2
Chr07	103000000	104000000	0,4
Chr07	104000000	105000000	1,2
Chr07	105000000	106000000	0,6
Chr07	106000000	107000000	0,5
Chr07	107000000	108000000	0,2
Chr08	0	1000000	0,2
Chr08	3000000	4000000	0,2
Chr08	6000000	7000000	0,4
Chr08	8000000	9000000	1,0
Chr08	9000000	10000000	0,2
Chr08	10000000	11000000	0,4
Chr08	11000000	12000000	0,1
Chr08	12000000	13000000	3,0
Chr08	13000000	14000000	0,3
Chr08	15000000	16000000	0,1
Chr08	16000000	17000000	0,1
Chr08	17000000	18000000	0,1
Chr08	19000000	20000000	0,2
Chr08	22000000	23000000	0,2
Chr08	27000000	28000000	0,2
Chr08	28000000	29000000	2,0
Chr08	29000000	30000000	4,1
Chr08	30000000	31000000	1,1
Chr08	31000000	32000000	7,0
Chr08	32000000	33000000	3,0
Chr08	33000000	34000000	0,3
Chr08	34000000	35000000	0,3
Chr08	35000000	36000000	0,3
Chr08	37000000	38000000	0,1
Chr08	38000000	39000000	2,0
Chr08	41000000	42000000	3,4
Chr08	42000000	43000000	1,2
Chr08	43000000	44000000	0,1
Chr08	45000000	46000000	0,2
Chr08	46000000	47000000	0,2
Chr08	48000000	49000000	0,1
Chr08	49000000	50000000	0,1
Chr08	51000000	52000000	1,0
Chr08	52000000	53000000	0,1
Chr08	53000000	54000000	5,1
Chr08	54000000	55000000	0,1
Chr08	55000000	56000000	1,2
Chr08	56000000	57000000	2,0
Chr08	59000000	60000000	0,3
Chr08	60000000	61000000	0,1
Chr08	62000000	63000000	0,1
Chr08	64000000	65000000	0,1
Chr08	68000000	69000000	1,3
Chr08	69000000	70000000	1,1
Chr08	70000000	71000000	3,0
Chr08	71000000	72000000	2,2
Chr08	72000000	73000000	1,2
Chr08	75000000	76000000	0,1
Chr08	76000000	77000000	1,3
Chr08	77000000	78000000	0,1
Chr08	79000000	80000000	0,1
Chr08	80000000	81000000	2,0
Chr08	81000000	82000000	0,1
Chr08	82000000	83000000	0,1
Chr08	83000000	84000000	1,0
Chr08	85000000	86000000	0,2
Chr08	86000000	87000000	0,2
Chr08	88000000	89000000	2,1
Chr08	89000000	90000000	1,4
Chr08	90000000	91000000	0,5
Chr08	92000000	93000000	0,2
Chr08	93000000	94000000	1,3
Chr08	94000000	95000000	0,3
Chr08	95000000	96000000	2,0
Chr08	96000000	97000000	0,3
Chr08	98000000	99000000	3,4
Chr09	0	1000000	1,0
Chr09	1000000	2000000	0,2
Chr09	5000000	6000000	0,1
Chr09	8000000	9000000	1,0
Chr09	9000000	10000000	0,2
Chr09	10000000	11000000	0,1
Chr09	13000000	14000000	0,4
Chr09	14000000	15000000	5,0
Chr09	15000000	16000000	11,0
Chr09	16000000	17000000	1,1
Chr09	17000000	18000000	0,3
Chr09	18000000	19000000	2,5
Chr09	19000000	20000000	0,2
Chr09	20000000	21000000	0,2
Chr09	22000000	23000000	0,5
Chr09	23000000	24000000	1,0
Chr09	26000000	27000000	0,2
Chr09	27000000	28000000	1,3
Chr09	28000000	29000000	0,1
Chr09	30000000	31000000	2,0
Chr09	31000000	32000000	1,0
Chr09	32000000	33000000	4,0
Chr09	33000000	34000000	0,1
Chr09	34000000	35000000	0,2
Chr09	36000000	37000000	0,1
Chr09	37000000	38000000	1,0
Chr09	38000000	39000000	1,5
Chr09	39000000	40000000	0,3
Chr09	48000000	49000000	0,1
Chr09	50000000	51000000	0,1
Chr09	51000000	52000000	0,2
Chr09	52000000	53000000	0,2
Chr09	53000000	54000000	1,0
Chr09	56000000	57000000	0,1
Chr09	57000000	58000000	1,1
Chr09	58000000	59000000	0,1
Chr09	61000000	62000000	0,1
Chr09	63000000	64000000	0,1
Chr09	67000000	68000000	0,1
Chr09	69000000	70000000	1,0
Chr09	70000000	71000000	0,3
Chr09	71000000	72000000	0,4
Chr09	72000000	73000000	0,1
Chr09	73000000	74000000	0,1
Chr09	78000000	79000000	0,1
Chr09	81000000	82000000	1,0
Chr09	82000000	83000000	0,2
Chr09	86000000	87000000	4,3
Chr09	87000000	88000000	1,1
Chr09	88000000	89000000	0,2
Chr09	90000000	91000000	0,1
Chr09	91000000	92000000	3,5
Chr09	92000000	93000000	0,2
Chr09	93000000	94000000	1,0
Chr09	94000000	95000000	0,3
Chr09	95000000	96000000	1,1
Chr09	97000000	98000000	0,2
Chr09	98000000	99000000	0,5
Chr09	101000000	102000000	0,2
Chr09	102000000	103000000	6,0
Chr09	103000000	104000000	0,1
Chr09	104000000	105000000	0,2
Chr10	1000000	2000000	1,3
Chr10	3000000	4000000	0,3
Chr10	4000000	5000000	0,2
Chr10	6000000	7000000	2,0
Chr10	7000000	8000000	0,2
Chr10	8000000	9000000	2,2
Chr10	10000000	11000000	0,1
Chr10	11000000	12000000	0,2
Chr10	13000000	14000000	3,5
Chr10	14000000	15000000	1,0
Chr10	15000000	16000000	0,3
Chr10	16000000	17000000	1,0
Chr10	18000000	19000000	0,2
Chr10	19000000	20000000	0,1
Chr10	21000000	22000000	0,1
Chr10	22000000	23000000	0,1
Chr10	23000000	24000000	2,3
Chr10	24000000	25000000	0,2
Chr10	25000000	26000000	5,4
Chr10	27000000	28000000	0,3
Chr10	28000000	29000000	1,2
Chr10	29000000	30000000	0,1
Chr10	30000000	31000000	0,2
Chr10	32000000	33000000	0,4
Chr10	34000000	35000000	1,0
Chr10	35000000	36000000	2,1
Chr10	36000000	37000000	0,2
Chr10	37000000	38000000	2,0
Chr10	38000000	39000000	0,5
Chr10	39000000	40000000	1,0
Chr10	41000000	42000000	2,0
Chr10	42000000	43000000	0,3
Chr10	49000000	50000000	0,3
Chr10	50000000	51000000	0,3
Chr10	51000000	52000000	1,0
Chr10	52000000	53000000	0,1
Chr10	53000000	54000000	1,2
Chr10	54000000	55000000	2,1
Chr10	56000000	57000000	0,2
Chr10	57000000	58000000	2,1
Chr10	58000000	59000000	0,1
Chr10	60000000	61000000	0,6
Chr10	61000000	62000000	0,1
Chr10	62000000	63000000	0,2
Chr10	63000000	64000000	1,0
Chr10	64000000	65000000	1,0
Chr10	68000000	69000000	0,2
Chr10	69000000	70000000	1,2
Chr10	73000000	74000000	0,1
Chr10	75000000	76000000	1,0
Chr10	79000000	80000000	1,0
Chr10	80000000	81000000	0,1
Chr10	81000000	82000000	0,3
Chr10	82000000	83000000	3,2
Chr10	83000000	84000000	1,0
Chr10	84000000	85000000	1,0
Chr10	85000000	86000000	0,2
Chr10	88000000	89000000	0,2
Chr10	89000000	90000000	1,2
Chr10	91000000	92000000	0,2
Chr10	92000000	93000000	0,1
Chr10	93000000	94000000	0,1
Chr10	94000000	95000000	0,2
Chr10	96000000	97000000	3,6
Chr11	0	1000000	0,4
Chr11	1000000	2000000	0,1
Chr11	2000000	3000000	0,1
Chr11	3000000	4000000	0,1
Chr11	4000000	5000000	1,2
Chr11	6000000	7000000	8,2
Chr11	7000000	8000000	2,0
Chr11	8000000	9000000	0,2
Chr11	9000000	10000000	0,1
Chr11	10000000	11000000	2,0
Chr11	11000000	12000000	2,0
Chr11	12000000	13000000	1,0
Chr11	13000000	14000000	1,0
Chr11	14000000	15000000	7,0
Chr11	15000000	16000000	3,3
Chr11	16000000	17000000	2,0
Chr11	17000000	18000000	2,4
Chr11	18000000	19000000	8,0
Chr11	19000000	20000000	5,3
Chr11	20000000	21000000	8,5
Chr11	21000000	22000000	2,0
Chr11	22000000	23000000	6,3
Chr11	23000000	24000000	9,0
Chr11	24000000	25000000	13,2
Chr11	25000000	26000000	4,0
Chr11	26000000	27000000	7,0
Chr11	27000000	28000000	8,0
Chr11	28000000	29000000	4,1
Chr11	29000000	30000000	1,1
Chr11	30000000	31000000	1,0
Chr11	33000000	34000000	5,0
Chr11	34000000	35000000	5,1
Chr11	35000000	36000000	4,0
Chr11	36000000	37000000	19,2
Chr11	37000000	38000000	0,2
Chr11	38000000	39000000	2,0
Chr11	39000000	40000000	8,1
Chr11	40000000	41000000	2,1
Chr11	42000000	43000000	4,2
Chr11	43000000	44000000	7,0
Chr11	44000000	45000000	2,0
Chr11	45000000	46000000	2,0
Chr11	46000000	47000000	0,1
Chr11	47000000	48000000	0,5
Chr11	48000000	49000000	0,1
Chr11	49000000	50000000	1,0
Chr11	51000000	52000000	2,2
Chr11	53000000	54000000	0,2
Chr11	54000000	55000000	2,0
Chr11	55000000	56000000	0,2
Chr11	56000000	57000000	1,0
Chr11	57000000	58000000	4,0
Chr11	58000000	59000000	1,0
Chr11	59000000	60000000	0,2
Chr11	60000000	61000000	0,1
Chr12	0	1000000	5,0
Chr12	1000000	2000000	2,0
Chr12	2000000	3000000	2,2
Chr12	3000000	4000000	5,0
Chr12	4000000	5000000	0,2
Chr12	7000000	8000000	0,6
Chr12	9000000	10000000	0,1
Chr12	10000000	11000000	0,2
Chr12	12000000	13000000	2,1
Chr12	13000000	14000000	0,1
Chr12	15000000	16000000	0,2
Chr12	17000000	18000000	0,2
Chr12	18000000	19000000	0,2
Chr12	19000000	20000000	0,2
Chr12	20000000	21000000	0,1
Chr12	21000000	22000000	0,2
Chr12	22000000	23000000	0,1
Chr12	23000000	24000000	0,1
Chr12	25000000	26000000	1,0
Chr12	30000000	31000000	3,0
Chr12	31000000	32000000	5,0
Chr12	32000000	33000000	0,1
Chr12	34000000	35000000	3,2
Chr12	35000000	36000000	0,1
Chr12	36000000	37000000	4,0
Chr12	37000000	38000000	0,3
Chr12	38000000	39000000	0,3
Chr12	39000000	40000000	1,0
Chr12	40000000	41000000	0,1
Chr12	41000000	42000000	0,1
Chr12	42000000	43000000	0,1
Chr12	43000000	44000000	0,1
Chr12	44000000	45000000	0,2
Chr12	45000000	46000000	5,0
Chr12	46000000	47000000	3,0
Chr12	47000000	48000000	2,0
Chr12	48000000	49000000	2,0
Chr12	49000000	50000000	0,2
Chr12	50000000	51000000	2,0
Chr12	51000000	52000000	0,2
Chr12	52000000	53000000	0,1
Chr12	54000000	55000000	2,0
Chr12	55000000	56000000	3,1
Chr12	56000000	57000000	1,1
Chr12	57000000	58000000	0,2
Chr12	60000000	61000000	1,0
Chr12	62000000	63000000	0,2
Chr12	63000000	64000000	0,2
Chr12	65000000	66000000	0,3
Chr12	66000000	67000000	0,2
Chr12	67000000	68000000	1,0
Chr12	68000000	69000000	1,4
Chr12	71000000	72000000	1,0
Chr12	72000000	73000000	0,1
Chr12	74000000	75000000	3,3
Chr12	77000000	78000000	0,1
Chr12	78000000	79000000	3,1
Chr12	80000000	81000000	2,0
Chr12	81000000	82000000	0,3
Chr12	82000000	83000000	1,1
Chr12	83000000	84000000	3,9
Chr13	0	1000000	0,1
Chr13	1000000	2000000	0,3
Chr13	2000000	3000000	2,1
Chr13	3000000	4000000	1,0
Chr13	8000000	9000000	2,1
Chr13	9000000	10000000	0,1
Chr13	11000000	12000000	3,0
Chr13	12000000	13000000	0,2
Chr13	13000000	14000000	2,3
Chr13	14000000	15000000	0,4
Chr13	15000000	16000000	2,1
Chr13	16000000	17000000	4,3
Chr13	17000000	18000000	0,3
Chr13	18000000	19000000	0,2
Chr13	19000000	20000000	0,1
Chr13	20000000	21000000	0,1
Chr13	23000000	24000000	1,1
Chr13	24000000	25000000	1,1
Chr13	25000000	26000000	0,2
Chr13	27000000	28000000	0,2
Chr13	29000000	30000000	2,1
Chr13	33000000	34000000	0,1
Chr13	34000000	35000000	0,6
Chr13	35000000	36000000	1,2
Chr13	36000000	37000000	1,0
Chr13	37000000	38000000	0,2
Chr13	38000000	39000000	2,1
Chr13	39000000	40000000	2,4
Chr13	40000000	41000000	0,1
Chr13	41000000	42000000	1,3
Chr13	43000000	44000000	1,0
Chr13	46000000	47000000	2,0
Chr13	47000000	48000000	1,0
Chr13	54000000	55000000	2,0
Chr13	55000000	56000000	2,0
Chr13	56000000	57000000	1,0
Chr13	57000000	58000000	2,2
Chr13	58000000	59000000	0,2
Chr13	61000000	62000000	1,0
Chr13	63000000	64000000	7,0
Chr13	64000000	65000000	9,0
Chr13	65000000	66000000	6,1
Chr13	66000000	67000000	5,0
Chr13	67000000	68000000	1,0
Chr13	68000000	69000000	5,0
Chr13	69000000	70000000	1,1
Chr13	70000000	71000000	1,1
Chr13	71000000	72000000	0,2
Chr13	73000000	74000000	0,1
Chr13	74000000	75000000	0,2
Chr13	75000000	76000000	6,3
Chr13	76000000	77000000	5,0
Chr13	77000000	78000000	0,3
Chr13	79000000	80000000	2,4
Chr13	80000000	81000000	3,1
Chr13	81000000	82000000	3,3
Chr13	84000000	85000000	1,1
Chr13	85000000	86000000	0,4
Chr13	86000000	87000000	0,2
Chr14	1000000	2000000	2,2
Chr14	2000000	3000000	2,0
Chr14	3000000	4000000	0,1
Chr14	4000000	5000000	0,2
Chr14	5000000	6000000	0,3
Chr14	6000000	7000000	0,2
Chr14	7000000	8000000	1,1
Chr14	8000000	9000000	2,0
Chr14	9000000	10000000	0,1
Chr14	10000000	11000000	1,1
Chr14	12000000	13000000	0,1
Chr14	13000000	14000000	2,0
Chr14	14000000	15000000	1,0
Chr14	15000000	16000000	4,0
Chr14	16000000	17000000	0,2
Chr14	19000000	20000000	3,0
Chr14	20000000	21000000	5,0
Chr14	22000000	23000000	2,0
Chr14	23000000	24000000	1,4
Chr14	24000000	25000000	2,0
Chr14	27000000	28000000	8,0
Chr14	28000000	29000000	0,1
Chr14	29000000	30000000	0,2
Chr14	31000000	32000000	0,2
Chr14	32000000	33000000	0,5
Chr14	33000000	34000000	0,1
Chr14	35000000	36000000	1,2
Chr14	37000000	38000000	4,0
Chr14	38000000	39000000	2,2
Chr14	39000000	40000000	2,0
Chr14	41000000	42000000	2,0
Chr14	42000000	43000000	3,0
Chr14	43000000	44000000	2,0
Chr14	44000000	45000000	0,1
Chr14	46000000	47000000	1,8
Chr14	47000000	48000000	2,3
Chr14	48000000	49000000	1,0
Chr14	49000000	50000000	4,0
Chr14	50000000	51000000	5,0
Chr14	51000000	52000000	6,0
Chr14	52000000	53000000	8,0
Chr14	54000000	55000000	8,0
Chr14	55000000	56000000	4,3
Chr14	56000000	57000000	12,2
Chr14	57000000	58000000	5,0
Chr14	58000000	59000000	10,2
Chr14	59000000	60000000	15,2
Chr14	60000000	61000000	3,0
Chr14	61000000	62000000	3,0
Chr14	62000000	63000000	1,0
Chr14	63000000	64000000	0,3
Chr14	64000000	65000000	1,0
Chr14	65000000	66000000	0,1
Chr14	66000000	67000000	5,3
Chr14	68000000	69000000	6,4
Chr14	69000000	70000000	4,4
Chr14	70000000	71000000	2,0
Chr15	0	1000000	0,1
Chr15	2000000	3000000	0,2
Chr15	3000000	4000000	0,3
Chr15	5000000	6000000	0,1
Chr15	6000000	7000000	0,3
Chr15	7000000	8000000	0,1
Chr15	8000000	9000000	2,5
Chr15	9000000	10000000	0,1
Chr15	10000000	11000000	0,2
Chr15	11000000	12000000	1,1
Chr15	13000000	14000000	1,0
Chr15	16000000	17000000	0,2
Chr15	17000000	18000000	0,1
Chr15	18000000	19000000	1,1
Chr15	19000000	20000000	0,3
Chr15	24000000	25000000	0,2
Chr15	26000000	27000000	1,2
Chr15	27000000	28000000	3,2
Chr15	28000000	29000000	0,1
Chr15	29000000	30000000	0,2
Chr15	30000000	31000000	6,0
Chr15	32000000	33000000	4,2
Chr15	33000000	34000000	0,2
Chr15	34000000	35000000	3,2
Chr15	35000000	36000000	0,3
Chr15	36000000	37000000	0,5
Chr15	37000000	38000000	3,0
Chr15	39000000	40000000	0,1
Chr15	41000000	42000000	2,0
Chr15	43000000	44000000	1,0
Chr15	45000000	46000000	1,5
Chr15	46000000	47000000	2,0
Chr15	47000000	48000000	2,3
Chr15	48000000	49000000	4,1
Chr15	49000000	50000000	5,0
Chr15	50000000	51000000	2,0
Chr15	53000000	54000000	0,1
Chr15	54000000	55000000	7,0
Chr15	55000000	56000000	2,1
Chr15	56000000	57000000	3,1
Chr15	57000000	58000000	1,0
Chr15	58000000	59000000	1,0
Chr15	60000000	61000000	1,0
Chr15	61000000	62000000	0,5
Chr15	63000000	64000000	0,1
Chr15	64000000	65000000	0,1
Chr15	66000000	67000000	0,2
Chr15	67000000	68000000	0,1
Chr15	68000000	69000000	0,3
Chr15	69000000	70000000	0,3
Chr15	72000000	73000000	0,2
Chr15	74000000	75000000	0,2
Chr15	75000000	76000000	0,1
Chr15	76000000	77000000	1,0
Chr15	79000000	80000000	0,2
Chr15	80000000	81000000	2,1
Chr15	81000000	82000000	1,3
Chr15	82000000	83000000	2,2
Chr15	83000000	84000000	8,3
Chr15	84000000	85000000	0,2
Chr15	87000000	88000000	4,4
Chr15	88000000	89000000	0,2
Chr15	89000000	90000000	0,3
Chr16	0	1000000	0,3
Chr16	2000000	3000000	4,3
Chr16	3000000	4000000	0,1
Chr16	4000000	5000000	5,2
Chr16	6000000	7000000	2,1
Chr16	7000000	8000000	4,1
Chr16	8000000	9000000	0,3
Chr16	9000000	10000000	1,0
Chr16	10000000	11000000	0,1
Chr16	12000000	13000000	0,1
Chr16	14000000	15000000	0,4
Chr16	16000000	17000000	0,1
Chr16	19000000	20000000	0,1
Chr16	20000000	21000000	0,2
Chr16	23000000	24000000	0,2
Chr16	24000000	25000000	0,2
Chr16	25000000	26000000	0,2
Chr16	26000000	27000000	0,5
Chr16	30000000	31000000	0,2
Chr16	31000000	32000000	0,2
Chr16	33000000	34000000	1,1
Chr16	35000000	36000000	2,0
Chr16	37000000	38000000	1,1
Chr16	38000000	39000000	0,3
Chr16	39000000	40000000	0,1
Chr16	41000000	42000000	0,5
Chr16	42000000	43000000	0,1
Chr16	46000000	47000000	0,1
Chr16	51000000	52000000	0,1
Chr16	52000000	53000000	0,1
Chr16	54000000	55000000	0,2
Chr16	55000000	56000000	2,2
Chr16	59000000	60000000	0,1
Chr16	60000000	61000000	1,3
Chr16	61000000	62000000	0,1
Chr16	62000000	63000000	3,0
Chr16	63000000	64000000	2,2
Chr16	64000000	65000000	1,1
Chr16	66000000	67000000	0,3
Chr16	67000000	68000000	0,1
Chr16	68000000	69000000	2,4
Chr16	70000000	71000000	1,2
Chr16	71000000	72000000	0,3
Chr16	72000000	73000000	0,2
Chr16	73000000	74000000	0,1
Chr16	77000000	78000000	3,3
Chr17	0	1000000	0,2
Chr17	1000000	2000000	0,1
Chr17	2000000	3000000	0,2
Chr17	3000000	4000000	0,2
Chr17	4000000	5000000	1,0
Chr17	5000000	6000000	0,3
Chr17	6000000	7000000	1,2
Chr17	7000000	8000000	2,2
Chr17	8000000	9000000	0,1
Chr17	9000000	10000000	0,2
Chr17	10000000	11000000	1,1
Chr17	11000000	12000000	0,2
Chr17	12000000	13000000	0,1
Chr17	13000000	14000000	1,0
Chr17	14000000	15000000	2,3
Chr17	15000000	16000000	3,0
Chr17	17000000	18000000	1,1
Chr17	18000000	19000000	0,2
Chr17	19000000	20000000	1,0
Chr17	20000000	21000000	0,2
Chr17	21000000	22000000	0,2
Chr17	25000000	26000000	0,3
Chr17	27000000	28000000	3,2
Chr17	28000000	29000000	0,1
Chr17	30000000	31000000	0,1
Chr17	31000000	32000000	0,1
Chr17	32000000	33000000	2,2
Chr17	34000000	35000000	0,1
Chr17	39000000	40000000	0,3
Chr17	41000000	42000000	5,4
Chr17	45000000	46000000	0,2
Chr17	46000000	47000000	0,3
Chr17	47000000	48000000	1,0
Chr17	48000000	49000000	1,2
Chr17	49000000	50000000	2,0
Chr17	50000000	51000000	0,1
Chr17	52000000	53000000	0,1
Chr17	53000000	54000000	0,2
Chr17	54000000	55000000	0,2
Chr17	55000000	56000000	0,1
Chr17	56000000	57000000	0,2
Chr17	57000000	58000000	0,2
Chr17	59000000	60000000	2,0
Chr17	60000000	61000000	2,2
Chr17	61000000	62000000	0,4
Chr17	62000000	63000000	5,0
Chr17	64000000	65000000	0,1
Chr17	65000000	66000000	1,5
Chr17	66000000	67000000	1,0
Chr17	67000000	68000000	1,0
Chr17	68000000	69000000	1,2
Chr17	70000000	71000000	3,2
Chr17	71000000	72000000	9,0
Chr17	72000000	73000000	3,3
Chr17	73000000	74000000	0,3
Chr17	74000000	75000000	0,1
Chr17	76000000	77000000	2,1
Chr17	77000000	78000000	2,0
Chr17	80000000	81000000	1,2
Chr17	81000000	82000000	7,1
Chr17	82000000	83000000	2,0
Chr18	0	1000000	0,3
Chr18	1000000	2000000	0,1
Chr18	2000000	3000000	0,1
Chr18	5000000	6000000	0,1
Chr18	6000000	7000000	0,1
Chr18	7000000	8000000	2,2
Chr18	8000000	9000000	0,4
Chr18	9000000	10000000	0,2
Chr18	10000000	11000000	2,1
Chr18	11000000	12000000	0,4
Chr18	12000000	13000000	0,2
Chr18	13000000	14000000	0,1
Chr18	14000000	15000000	3,1
Chr18	15000000	16000000	0,2
Chr18	16000000	17000000	0,1
Chr18	17000000	18000000	2,1
Chr18	18000000	19000000	2,3
Chr18	19000000	20000000	4,2
Chr18	21000000	22000000	1,0
Chr18	24000000	25000000	2,4
Chr18	25000000	26000000	0,7
Chr18	26000000	27000000	0,4
Chr18	28000000	29000000	3,0
Chr18	31000000	32000000	3,2
Chr18	32000000	33000000	1,0
Chr18	36000000	37000000	0,3
Chr18	37000000	38000000	2,0
Chr18	38000000	39000000	1,0
Chr18	39000000	40000000	0,1
Chr18	40000000	41000000	0,1
Chr18	43000000	44000000	3,3
Chr18	44000000	45000000	2,2
Chr18	45000000	46000000	1,0
Chr18	47000000	48000000	1,2
Chr18	48000000	49000000	0,2
Chr18	50000000	51000000	0,4
Chr18	54000000	55000000	0,4
Chr18	55000000	56000000	9,2
Chr18	57000000	58000000	0,2
Chr18	58000000	59000000	4,3
Chr18	59000000	60000000	0,2
Chr18	60000000	61000000	0,6
Chr18	61000000	62000000	0,3
Chr18	62000000	63000000	0,2
Chr18	63000000	64000000	0,1
Chr18	64000000	65000000	1,0
Chr18	65000000	66000000	2,1
Chr18	66000000	67000000	0,2
Chr18	67000000	68000000	3,0
Chr18	68000000	69000000	0,2
Chr18	69000000	70000000	0,9
Chr18	70000000	71000000	1,0
Chr19	2000000	3000000	1,0
Chr19	4000000	5000000	0,2
Chr19	5000000	6000000	1,0
Chr19	6000000	7000000	0,4
Chr19	8000000	9000000	1,0
Chr19	9000000	10000000	1,1
Chr19	10000000	11000000	0,1
Chr19	12000000	13000000	2,0
Chr19	13000000	14000000	0,1
Chr19	15000000	16000000	6,0
Chr19	16000000	17000000	0,2
Chr19	17000000	18000000	4,3
Chr19	18000000	19000000	3,0
Chr19	19000000	20000000	1,2
Chr19	20000000	21000000	0,2
Chr19	22000000	23000000	1,2
Chr19	24000000	25000000	1,2
Chr19	25000000	26000000	0,1
Chr19	28000000	29000000	0,2
Chr19	29000000	30000000	4,3
Chr19	30000000	31000000	0,2
Chr19	31000000	32000000	0,1
Chr19	32000000	33000000	1,1
Chr19	33000000	34000000	4,2
Chr19	36000000	37000000	0,2
Chr19	37000000	38000000	3,1
Chr19	38000000	39000000	1,0
Chr19	39000000	40000000	0,2
Chr19	41000000	42000000	1,0
Chr19	42000000	43000000	0,1
Chr19	43000000	44000000	0,4
Chr19	44000000	45000000	1,4
Chr19	45000000	46000000	1,0
Chr19	46000000	47000000	0,1
Chr19	47000000	48000000	1,0
Chr19	48000000	49000000	0,3
Chr19	49000000	50000000	0,1
Chr19	50000000	51000000	2,0
Chr19	51000000	52000000	1,0
Chr19	52000000	53000000	7,2
Chr19	53000000	54000000	4,0
Chr19	54000000	55000000	3,1
Chr19	55000000	56000000	2,2
Chr19	56000000	57000000	4,4
Chr19	58000000	59000000	3,1
Chr19	59000000	60000000	0,1
Chr19	60000000	61000000	2,3
Chr19	61000000	62000000	2,2
Chr19	62000000	63000000	1,3
Chr20	1000000	2000000	0,1
Chr20	2000000	3000000	1,4
Chr20	4000000	5000000	1,0
Chr20	5000000	6000000	2,3
Chr20	6000000	7000000	1,0
Chr20	7000000	8000000	0,3
Chr20	8000000	9000000	1,0
Chr20	9000000	10000000	7,2
Chr20	10000000	11000000	5,1
Chr20	12000000	13000000	2,0
Chr20	13000000	14000000	1,0
Chr20	14000000	15000000	1,1
Chr20	16000000	17000000	1,2
Chr20	17000000	18000000	4,0
Chr20	18000000	19000000	11,0
Chr20	20000000	21000000	3,0
Chr20	21000000	22000000	0,4
Chr20	22000000	23000000	1,1
Chr20	23000000	24000000	0,1
Chr20	24000000	25000000	5,0
Chr20	26000000	27000000	1,0
Chr20	29000000	30000000	7,0
Chr20	30000000	31000000	3,3
Chr20	32000000	33000000	0,2
Chr20	33000000	34000000	2,0
Chr20	34000000	35000000	2,0
Chr20	35000000	36000000	1,1
Chr20	36000000	37000000	3,3
Chr20	38000000	39000000	0,2
Chr20	39000000	40000000	2,0
Chr20	41000000	42000000	0,2
Chr20	43000000	44000000	2,0
Chr20	44000000	45000000	1,2
Chr20	45000000	46000000	0,2
Chr20	46000000	47000000	0,2
Chr20	47000000	48000000	2,0
Chr20	49000000	50000000	2,1
Chr20	51000000	52000000	2,0
Chr20	52000000	53000000	0,2
Chr20	53000000	54000000	3,0
Chr20	54000000	55000000	1,0
Chr20	55000000	56000000	2,4
Chr21	1000000	2000000	0,3
Chr21	3000000	4000000	1,0
Chr21	4000000	5000000	0,2
Chr21	6000000	7000000	0,1
Chr21	7000000	8000000	1,0
Chr21	8000000	9000000	1,1
Chr21	9000000	10000000	0,2
Chr21	10000000	11000000	2,0
Chr21	12000000	13000000	0,2
Chr21	13000000	14000000	0,2
Chr21	14000000	15000000	0,2
Chr21	15000000	16000000	0,3
Chr21	16000000	17000000	0,1
Chr21	17000000	18000000	0,3
Chr21	19000000	20000000	4,3
Chr21	25000000	26000000	1,2
Chr21	26000000	27000000	0,2
Chr21	29000000	30000000	4,1
Chr21	30000000	31000000	3,0
Chr21	33000000	34000000	0,5
Chr21	34000000	35000000	0,1
Chr21	35000000	36000000	0,1
Chr21	37000000	38000000	1,1
Chr21	40000000	41000000	0,1
Chr21	41000000	42000000	1,1
Chr21	42000000	43000000	10,2
Chr21	43000000	44000000	1,0
Chr21	44000000	45000000	7,0
Chr21	45000000	46000000	8,0
Chr21	46000000	47000000	11,0
Chr21	47000000	48000000	6,5
Chr21	48000000	49000000	0,2
Chr21	49000000	50000000	2,1
Chr21	50000000	51000000	1,0
Chr21	52000000	53000000	3,1
Chr22	8000000	9000000	0,3
Chr22	9000000	10000000	0,1
Chr22	10000000	11000000	0,3
Chr22	11000000	12000000	0,2
Chr22	13000000	14000000	0,1
Chr22	14000000	15000000	0,3
Chr22	15000000	16000000	0,9
Chr22	16000000	17000000	2,0
Chr22	20000000	21000000	2,0
Chr22	21000000	22000000	3,1
Chr22	22000000	23000000	0,4
Chr22	24000000	25000000	9,0
Chr22	25000000	26000000	9,3
Chr22	26000000	27000000	3,0
Chr22	29000000	30000000	0,2
Chr22	31000000	32000000	0,1
Chr22	32000000	33000000	0,1
Chr22	33000000	34000000	0,1
Chr22	34000000	35000000	1,2
Chr22	35000000	36000000	0,3
Chr22	37000000	38000000	0,2
Chr22	39000000	40000000	1,3
Chr22	40000000	41000000	0,1
Chr22	41000000	42000000	0,1
Chr22	42000000	43000000	4,1
Chr22	44000000	45000000	2,1
Chr22	45000000	46000000	3,1
Chr22	46000000	47000000	2,3
Chr22	47000000	48000000	0,1
Chr22	48000000	49000000	0,4
Chr22	49000000	50000000	1,8
Chr22	50000000	51000000	1,4
Chr22	52000000	53000000	3,1
Chr22	54000000	55000000	2,4
Chr22	55000000	56000000	1,1
Chr23	0	1000000	3,0
Chr23	1000000	2000000	1,4
Chr23	2000000	3000000	0,3
Chr23	3000000	4000000	0,2
Chr23	4000000	5000000	0,5
Chr23	6000000	7000000	1,0
Chr23	7000000	8000000	0,4
Chr23	10000000	11000000	0,1
Chr23	11000000	12000000	0,2
Chr23	14000000	15000000	0,4
Chr23	15000000	16000000	0,2
Chr23	17000000	18000000	0,3
Chr23	19000000	20000000	0,1
Chr23	22000000	23000000	0,2
Chr23	23000000	24000000	2,0
Chr23	24000000	25000000	0,4
Chr23	25000000	26000000	1,0
Chr23	26000000	27000000	1,7
Chr23	28000000	29000000	2,0
Chr23	29000000	30000000	0,3
Chr23	30000000	31000000	0,2
Chr23	34000000	35000000	0,3
Chr23	35000000	36000000	2,3
Chr23	36000000	37000000	0,1
Chr23	37000000	38000000	0,3
Chr23	38000000	39000000	0,2
Chr23	41000000	42000000	1,0
Chr23	44000000	45000000	0,1
Chr23	45000000	46000000	0,3
Chr23	46000000	47000000	2,2
Chr23	47000000	48000000	2,1
Chr23	48000000	49000000	0,2
Chr23	49000000	50000000	4,0
Chr23	50000000	51000000	2,0
Chr23	51000000	52000000	3,3
Chr23	52000000	53000000	2,0
Chr23	53000000	54000000	4,0
Chr23	54000000	55000000	0,3
Chr23	55000000	56000000	3,1
Chr23	57000000	58000000	0,1
Chr23	59000000	60000000	0,2
Chr23	60000000	61000000	2,0
Chr23	61000000	62000000	0,1
Chr23	62000000	63000000	2,3
Chr23	64000000	65000000	1,8
Chr23	66000000	67000000	2,5
Chr23	67000000	68000000	0,3
Chr23	68000000	69000000	0,1
Chr24	0	1000000	1,1
Chr24	1000000	2000000	1,0
Chr24	3000000	4000000	2,0
Chr24	4000000	5000000	0,5
Chr24	5000000	6000000	0,1
Chr24	6000000	7000000	0,2
Chr24	7000000	8000000	0,6
Chr24	9000000	10000000	4,2
Chr24	10000000	11000000	1,3
Chr24	11000000	12000000	0,3
Chr24	13000000	14000000	2,1
Chr24	14000000	15000000	3,4
Chr24	16000000	17000000	1,4
Chr24	18000000	19000000	0,2
Chr24	20000000	21000000	2,4
Chr24	21000000	22000000	5,0
Chr24	22000000	23000000	0,1
Chr24	23000000	24000000	0,1
Chr24	24000000	25000000	0,2
Chr24	25000000	26000000	1,2
Chr24	26000000	27000000	19,3
Chr24	27000000	28000000	20,2
Chr24	28000000	29000000	1,0
Chr24	29000000	30000000	0,2
Chr24	30000000	31000000	1,0
Chr24	32000000	33000000	1,2
Chr24	33000000	34000000	6,0
Chr24	34000000	35000000	1,0
Chr24	35000000	36000000	6,4
Chr24	36000000	37000000	2,0
Chr24	37000000	38000000	6,2
Chr24	38000000	39000000	1,2
Chr24	39000000	40000000	5,3
Chr24	40000000	41000000	0,2
Chr24	41000000	42000000	4,2
Chr24	42000000	43000000	2,5
Chr25	0	1000000	2,3
Chr25	1000000	2000000	0,1
Chr25	2000000	3000000	0,1
Chr25	4000000	5000000	0,1
Chr25	5000000	6000000	0,1
Chr25	6000000	7000000	1,0
Chr25	8000000	9000000	1,0
Chr25	10000000	11000000	0,3
Chr25	11000000	12000000	0,1
Chr25	13000000	14000000	1,0
Chr25	14000000	15000000	2,1
Chr25	16000000	17000000	0,1
Chr25	20000000	21000000	0,1
Chr25	22000000	23000000	0,3
Chr25	23000000	24000000	0,1
Chr25	24000000	25000000	1,0
Chr25	25000000	26000000	1,0
Chr25	27000000	28000000	4,0
Chr25	28000000	29000000	1,1
Chr25	29000000	30000000	0,2
Chr25	30000000	31000000	7,1
Chr25	31000000	32000000	1,0
Chr25	32000000	33000000	0,2
Chr25	33000000	34000000	0,3
Chr25	34000000	35000000	0,2
Chr25	35000000	36000000	0,3
Chr25	36000000	37000000	5,3
Chr25	37000000	38000000	2,0
Chr25	39000000	40000000	3,0
Chr25	40000000	41000000	1,4
Chr25	41000000	42000000	1,1
Chr25	42000000	43000000	0,1
Chr25	43000000	44000000	7,6
Chr25	45000000	46000000	2,1
Chr26	2000000	3000000	0,2
Chr26	5000000	6000000	1,3
Chr26	6000000	7000000	1,2
Chr26	7000000	8000000	0,1
Chr26	8000000	9000000	0,1
Chr26	9000000	10000000	0,2
Chr26	13000000	14000000	0,1
Chr26	14000000	15000000	0,1
Chr26	15000000	16000000	1,0
Chr26	18000000	19000000	0,3
Chr26	21000000	22000000	0,1
Chr26	24000000	25000000	0,3
Chr26	25000000	26000000	0,3
Chr26	27000000	28000000	2,1
Chr26	28000000	29000000	2,0
Chr26	29000000	30000000	2,1
Chr26	31000000	32000000	0,1
Chr26	32000000	33000000	0,1
Chr26	33000000	34000000	0,3
Chr26	34000000	35000000	0,1
Chr26	35000000	36000000	4,2
Chr26	36000000	37000000	4,0
Chr26	39000000	40000000	1,0
Chr26	40000000	41000000	2,0
Chr26	41000000	42000000	0,1
Chr26	42000000	43000000	0,1
Chr26	43000000	44000000	0,6
Chr26	45000000	46000000	2,1
Chr26	46000000	47000000	0,4
Chr26	47000000	48000000	0,3
ChrX	0	1000000	0,4
ChrX	1000000	2000000	0,2
ChrX	4000000	5000000	0,3
ChrX	5000000	6000000	0,1
ChrX	7000000	8000000	1,5
ChrX	8000000	9000000	0,5
ChrX	10000000	11000000	1,5
ChrX	12000000	13000000	0,1
ChrX	13000000	14000000	0,5
ChrX	15000000	16000000	0,1
ChrX	16000000	17000000	1,0
ChrX	17000000	18000000	0,1
ChrX	18000000	19000000	0,1
ChrX	19000000	20000000	0,2
ChrX	23000000	24000000	2,1
ChrX	24000000	25000000	0,1
ChrX	26000000	27000000	0,1
ChrX	28000000	29000000	0,2
ChrX	29000000	30000000	0,2
ChrX	30000000	31000000	0,2
ChrX	32000000	33000000	0,3
ChrX	34000000	35000000	0,2
ChrX	35000000	36000000	1,0
ChrX	38000000	39000000	0,1
ChrX	40000000	41000000	0,3
ChrX	42000000	43000000	0,2
ChrX	43000000	44000000	0,4
ChrX	44000000	45000000	0,1
ChrX	46000000	47000000	0,1
ChrX	47000000	48000000	0,2
ChrX	48000000	49000000	0,2
ChrX	49000000	50000000	2,1
ChrX	50000000	51000000	2,1
ChrX	51000000	52000000	0,1
ChrX	54000000	55000000	3,1
ChrX	57000000	58000000	0,1
ChrX	58000000	59000000	2,0
ChrX	59000000	60000000	0,1
ChrX	60000000	61000000	0,1
ChrX	61000000	62000000	0,1
ChrX	62000000	63000000	0,1
ChrX	63000000	64000000	0,2
ChrX	65000000	66000000	1,3
ChrX	66000000	67000000	1,1
ChrX	67000000	68000000	0,2
ChrX	68000000	69000000	2,0
ChrX	69000000	70000000	0,1
ChrX	72000000	73000000	0,1
ChrX	74000000	75000000	0,3
ChrX	75000000	76000000	2,0
ChrX	78000000	79000000	0,3
ChrX	80000000	81000000	1,0
ChrX	81000000	82000000	0,1
ChrX	84000000	85000000	0,2
ChrX	89000000	90000000	2,0
ChrX	90000000	91000000	0,1
ChrX	93000000	94000000	0,1
ChrX	94000000	95000000	0,7
ChrX	95000000	96000000	0,5
ChrX	96000000	97000000	0,1
ChrX	97000000	98000000	0,1
ChrX	98000000	99000000	0,1
ChrX	99000000	100000000	0,4
ChrX	100000000	101000000	0,2
ChrX	101000000	102000000	0,4
ChrX	104000000	105000000	0,2
ChrX	105000000	106000000	0,7
ChrX	106000000	107000000	0,1
ChrX	107000000	108000000	1,5
ChrX	108000000	109000000	0,4
ChrX	109000000	110000000	0,2
ChrX	110000000	111000000	2,5
ChrX	111000000	112000000	0,3
ChrX	112000000	113000000	0,2
ChrX	114000000	115000000	1,0
ChrX	115000000	116000000	0,1
ChrX	117000000	118000000	0,1
ChrX	119000000	120000000	0,2
ChrX	120000000	121000000	1,0
ChrX	121000000	122000000	2,0
ChrX	122000000	123000000	1,1
ChrX	123000000	124000000	0,3
ChrX	124000000	125000000	0,1
ChrX	126000000	127000000	0,5
ChrX	127000000	128000000	0,2
ChrX	129000000	130000000	0,1
ChrX	130000000	131000000	1,0
ChrX	131000000	132000000	0,2
ChrX	132000000	133000000	0,3
ChrX	133000000	134000000	0,4
ChrX	135000000	136000000	0,3
ChrX	137000000	138000000	0,1
ChrX	138000000	139000000	1,1
ChrX	140000000	141000000	0,3
ChrX	143000000	144000000	0,4
ChrX	144000000	145000000	0,4
ChrX	145000000	146000000	0,2
ChrX	149000000	150000000	0,1
ChrX	151000000	152000000	0,2
ChrX	152000000	153000000	0,2

## Sheet: F2-VS-Tansheep.CHH.change
Chromosome	Window Start	Window End	Number of HyperDMRs, HypoDMRs (CHH)
Chr01	0	1000000	3,3
Chr01	1000000	2000000	2,0
Chr01	2000000	3000000	3,3
Chr01	3000000	4000000	0,2
Chr01	4000000	5000000	1,3
Chr01	5000000	6000000	2,5
Chr01	6000000	7000000	0,4
Chr01	7000000	8000000	1,4
Chr01	8000000	9000000	3,0
Chr01	9000000	10000000	0,3
Chr01	10000000	11000000	2,1
Chr01	11000000	12000000	3,5
Chr01	12000000	13000000	2,3
Chr01	13000000	14000000	4,2
Chr01	14000000	15000000	4,1
Chr01	15000000	16000000	3,4
Chr01	16000000	17000000	4,0
Chr01	17000000	18000000	3,10
Chr01	18000000	19000000	5,3
Chr01	19000000	20000000	2,3
Chr01	20000000	21000000	3,7
Chr01	21000000	22000000	4,1
Chr01	22000000	23000000	4,0
Chr01	23000000	24000000	6,4
Chr01	25000000	26000000	1,0
Chr01	26000000	27000000	2,6
Chr01	27000000	28000000	2,1
Chr01	28000000	29000000	5,5
Chr01	29000000	30000000	1,3
Chr01	30000000	31000000	6,3
Chr01	31000000	32000000	0,2
Chr01	32000000	33000000	1,3
Chr01	33000000	34000000	1,5
Chr01	34000000	35000000	1,3
Chr01	35000000	36000000	0,4
Chr01	36000000	37000000	0,3
Chr01	37000000	38000000	1,4
Chr01	38000000	39000000	1,2
Chr01	39000000	40000000	0,2
Chr01	40000000	41000000	1,8
Chr01	41000000	42000000	1,4
Chr01	42000000	43000000	1,1
Chr01	43000000	44000000	0,2
Chr01	44000000	45000000	2,2
Chr01	45000000	46000000	4,4
Chr01	46000000	47000000	2,2
Chr01	47000000	48000000	0,5
Chr01	48000000	49000000	1,1
Chr01	49000000	50000000	3,1
Chr01	50000000	51000000	0,6
Chr01	51000000	52000000	2,7
Chr01	52000000	53000000	0,6
Chr01	53000000	54000000	0,4
Chr01	54000000	55000000	0,5
Chr01	55000000	56000000	2,2
Chr01	57000000	58000000	0,3
Chr01	58000000	59000000	5,2
Chr01	59000000	60000000	0,9
Chr01	60000000	61000000	0,5
Chr01	61000000	62000000	3,3
Chr01	62000000	63000000	2,2
Chr01	63000000	64000000	0,4
Chr01	64000000	65000000	0,6
Chr01	66000000	67000000	1,1
Chr01	67000000	68000000	0,2
Chr01	68000000	69000000	0,4
Chr01	69000000	70000000	0,1
Chr01	70000000	71000000	3,7
Chr01	71000000	72000000	0,1
Chr01	72000000	73000000	0,1
Chr01	73000000	74000000	0,3
Chr01	74000000	75000000	0,4
Chr01	75000000	76000000	1,5
Chr01	76000000	77000000	0,2
Chr01	77000000	78000000	1,2
Chr01	78000000	79000000	0,2
Chr01	79000000	80000000	0,1
Chr01	80000000	81000000	3,0
Chr01	81000000	82000000	2,0
Chr01	82000000	83000000	0,6
Chr01	83000000	84000000	0,4
Chr01	84000000	85000000	1,4
Chr01	85000000	86000000	1,4
Chr01	86000000	87000000	0,4
Chr01	87000000	88000000	0,5
Chr01	88000000	89000000	0,9
Chr01	90000000	91000000	0,3
Chr01	91000000	92000000	3,4
Chr01	92000000	93000000	1,3
Chr01	93000000	94000000	2,0
Chr01	94000000	95000000	2,1
Chr01	95000000	96000000	0,7
Chr01	96000000	97000000	8,3
Chr01	97000000	98000000	0,3
Chr01	98000000	99000000	3,9
Chr01	99000000	100000000	3,6
Chr01	100000000	101000000	0,2
Chr01	101000000	102000000	1,1
Chr01	102000000	103000000	7,4
Chr01	103000000	104000000	0,4
Chr01	104000000	105000000	8,3
Chr01	105000000	106000000	12,0
Chr01	106000000	107000000	17,4
Chr01	107000000	108000000	3,3
Chr01	108000000	109000000	0,4
Chr01	109000000	110000000	1,4
Chr01	110000000	111000000	4,5
Chr01	111000000	112000000	13,2
Chr01	112000000	113000000	7,2
Chr01	113000000	114000000	0,6
Chr01	114000000	115000000	0,1
Chr01	115000000	116000000	1,3
Chr01	116000000	117000000	5,2
Chr01	117000000	118000000	2,0
Chr01	118000000	119000000	3,4
Chr01	119000000	120000000	10,0
Chr01	120000000	121000000	5,1
Chr01	121000000	122000000	1,4
Chr01	122000000	123000000	0,2
Chr01	123000000	124000000	2,4
Chr01	124000000	125000000	1,1
Chr01	125000000	126000000	0,1
Chr01	126000000	127000000	3,0
Chr01	127000000	128000000	3,2
Chr01	128000000	129000000	1,1
Chr01	129000000	130000000	3,4
Chr01	130000000	131000000	2,1
Chr01	131000000	132000000	3,7
Chr01	132000000	133000000	1,0
Chr01	134000000	135000000	4,5
Chr01	135000000	136000000	3,10
Chr01	137000000	138000000	1,3
Chr01	138000000	139000000	0,5
Chr01	139000000	140000000	0,6
Chr01	140000000	141000000	0,4
Chr01	142000000	143000000	0,1
Chr01	143000000	144000000	0,4
Chr01	144000000	145000000	0,4
Chr01	148000000	149000000	0,2
Chr01	149000000	150000000	3,7
Chr01	150000000	151000000	0,5
Chr01	151000000	152000000	1,7
Chr01	152000000	153000000	0,1
Chr01	153000000	154000000	0,6
Chr01	154000000	155000000	0,2
Chr01	155000000	156000000	0,4
Chr01	156000000	157000000	2,4
Chr01	157000000	158000000	5,8
Chr01	158000000	159000000	2,3
Chr01	159000000	160000000	2,3
Chr01	160000000	161000000	1,6
Chr01	163000000	164000000	1,4
Chr01	164000000	165000000	0,7
Chr01	165000000	166000000	1,2
Chr01	167000000	168000000	1,1
Chr01	168000000	169000000	2,2
Chr01	169000000	170000000	0,2
Chr01	170000000	171000000	2,5
Chr01	171000000	172000000	0,1
Chr01	172000000	173000000	0,2
Chr01	173000000	174000000	1,3
Chr01	174000000	175000000	5,0
Chr01	175000000	176000000	11,0
Chr01	176000000	177000000	0,2
Chr01	177000000	178000000	3,3
Chr01	178000000	179000000	2,1
Chr01	179000000	180000000	1,5
Chr01	180000000	181000000	2,7
Chr01	181000000	182000000	2,1
Chr01	182000000	183000000	8,6
Chr01	183000000	184000000	0,1
Chr01	184000000	185000000	0,6
Chr01	185000000	186000000	1,2
Chr01	186000000	187000000	0,1
Chr01	187000000	188000000	1,3
Chr01	188000000	189000000	2,3
Chr01	189000000	190000000	2,5
Chr01	190000000	191000000	1,4
Chr01	191000000	192000000	0,7
Chr01	192000000	193000000	0,10
Chr01	193000000	194000000	0,1
Chr01	195000000	196000000	2,8
Chr01	196000000	197000000	4,6
Chr01	197000000	198000000	0,7
Chr01	198000000	199000000	0,3
Chr01	199000000	200000000	2,0
Chr01	200000000	201000000	0,2
Chr01	201000000	202000000	0,2
Chr01	202000000	203000000	2,10
Chr01	203000000	204000000	0,6
Chr01	204000000	205000000	8,3
Chr01	205000000	206000000	7,3
Chr01	206000000	207000000	8,0
Chr01	207000000	208000000	4,7
Chr01	208000000	209000000	0,1
Chr01	209000000	210000000	1,1
Chr01	210000000	211000000	0,5
Chr01	211000000	212000000	1,0
Chr01	212000000	213000000	3,7
Chr01	213000000	214000000	0,2
Chr01	214000000	215000000	0,1
Chr01	215000000	216000000	3,2
Chr01	216000000	217000000	0,4
Chr01	217000000	218000000	3,3
Chr01	220000000	221000000	3,2
Chr01	221000000	222000000	12,6
Chr01	222000000	223000000	1,0
Chr01	223000000	224000000	3,3
Chr01	224000000	225000000	1,0
Chr01	225000000	226000000	1,5
Chr01	226000000	227000000	1,7
Chr01	228000000	229000000	2,5
Chr01	229000000	230000000	0,2
Chr01	230000000	231000000	2,3
Chr01	231000000	232000000	0,3
Chr01	232000000	233000000	3,3
Chr01	233000000	234000000	2,2
Chr01	234000000	235000000	2,2
Chr01	235000000	236000000	1,6
Chr01	236000000	237000000	3,2
Chr01	237000000	238000000	0,2
Chr01	238000000	239000000	0,6
Chr01	239000000	240000000	0,2
Chr01	240000000	241000000	1,2
Chr01	241000000	242000000	1,1
Chr01	242000000	243000000	3,7
Chr01	243000000	244000000	0,3
Chr01	244000000	245000000	0,1
Chr01	245000000	246000000	0,1
Chr01	246000000	247000000	0,2
Chr01	247000000	248000000	3,6
Chr01	248000000	249000000	3,3
Chr01	249000000	250000000	2,0
Chr01	250000000	251000000	2,2
Chr01	251000000	252000000	2,1
Chr01	252000000	253000000	0,1
Chr01	253000000	254000000	0,2
Chr01	254000000	255000000	0,1
Chr01	255000000	256000000	0,2
Chr01	256000000	257000000	1,1
Chr01	257000000	258000000	0,5
Chr01	258000000	259000000	0,6
Chr01	259000000	260000000	2,0
Chr01	260000000	261000000	2,0
Chr01	261000000	262000000	0,7
Chr01	262000000	263000000	2,3
Chr01	264000000	265000000	0,1
Chr01	265000000	266000000	0,5
Chr01	266000000	267000000	0,5
Chr01	267000000	268000000	2,2
Chr01	268000000	269000000	0,3
Chr01	269000000	270000000	6,4
Chr01	270000000	271000000	0,10
Chr01	271000000	272000000	2,1
Chr01	272000000	273000000	0,1
Chr01	273000000	274000000	5,3
Chr01	274000000	275000000	0,5
Chr01	275000000	276000000	1,3
Chr01	276000000	277000000	3,0
Chr01	277000000	278000000	2,1
Chr01	278000000	279000000	0,3
Chr01	279000000	280000000	0,9
Chr01	280000000	281000000	0,3
Chr01	282000000	283000000	5,1
Chr01	283000000	284000000	0,9
Chr01	284000000	285000000	1,4
Chr01	285000000	286000000	0,4
Chr01	286000000	287000000	1,1
Chr01	287000000	288000000	1,3
Chr01	288000000	289000000	0,3
Chr01	289000000	290000000	0,2
Chr01	290000000	291000000	3,7
Chr01	291000000	292000000	4,3
Chr01	292000000	293000000	2,4
Chr01	293000000	294000000	0,3
Chr01	294000000	295000000	5,7
Chr01	295000000	296000000	1,0
Chr01	296000000	297000000	2,1
Chr01	297000000	298000000	0,9
Chr01	298000000	299000000	0,3
Chr01	299000000	300000000	1,2
Chr01	300000000	301000000	0,5
Chr02	0	1000000	1,3
Chr02	1000000	2000000	0,2
Chr02	2000000	3000000	1,1
Chr02	3000000	4000000	0,1
Chr02	4000000	5000000	0,7
Chr02	5000000	6000000	0,3
Chr02	7000000	8000000	1,9
Chr02	8000000	9000000	1,3
Chr02	9000000	10000000	4,6
Chr02	10000000	11000000	0,4
Chr02	12000000	13000000	5,5
Chr02	14000000	15000000	0,4
Chr02	15000000	16000000	1,4
Chr02	16000000	17000000	5,4
Chr02	18000000	19000000	2,4
Chr02	19000000	20000000	4,4
Chr02	20000000	21000000	0,3
Chr02	21000000	22000000	0,2
Chr02	22000000	23000000	3,2
Chr02	23000000	24000000	3,1
Chr02	24000000	25000000	0,3
Chr02	25000000	26000000	2,1
Chr02	26000000	27000000	1,4
Chr02	27000000	28000000	3,1
Chr02	28000000	29000000	2,1
Chr02	29000000	30000000	1,2
Chr02	30000000	31000000	1,0
Chr02	31000000	32000000	0,8
Chr02	32000000	33000000	0,5
Chr02	33000000	34000000	4,2
Chr02	34000000	35000000	0,6
Chr02	35000000	36000000	0,1
Chr02	36000000	37000000	1,4
Chr02	37000000	38000000	1,3
Chr02	38000000	39000000	3,1
Chr02	39000000	40000000	1,6
Chr02	40000000	41000000	6,0
Chr02	41000000	42000000	0,6
Chr02	42000000	43000000	2,5
Chr02	43000000	44000000	1,3
Chr02	44000000	45000000	3,2
Chr02	46000000	47000000	2,1
Chr02	47000000	48000000	0,9
Chr02	48000000	49000000	0,3
Chr02	49000000	50000000	2,1
Chr02	50000000	51000000	0,5
Chr02	51000000	52000000	0,2
Chr02	52000000	53000000	4,4
Chr02	53000000	54000000	0,4
Chr02	54000000	55000000	2,5
Chr02	55000000	56000000	10,7
Chr02	56000000	57000000	4,3
Chr02	58000000	59000000	3,0
Chr02	59000000	60000000	0,3
Chr02	60000000	61000000	2,3
Chr02	61000000	62000000	0,3
Chr02	62000000	63000000	2,5
Chr02	63000000	64000000	1,0
Chr02	64000000	65000000	2,6
Chr02	65000000	66000000	0,6
Chr02	66000000	67000000	0,5
Chr02	67000000	68000000	0,8
Chr02	68000000	69000000	1,1
Chr02	69000000	70000000	0,1
Chr02	70000000	71000000	0,4
Chr02	71000000	72000000	4,6
Chr02	72000000	73000000	3,6
Chr02	73000000	74000000	0,7
Chr02	74000000	75000000	0,5
Chr02	75000000	76000000	0,3
Chr02	76000000	77000000	0,3
Chr02	77000000	78000000	1,4
Chr02	78000000	79000000	2,5
Chr02	79000000	80000000	1,2
Chr02	80000000	81000000	2,3
Chr02	82000000	83000000	1,2
Chr02	83000000	84000000	0,14
Chr02	84000000	85000000	0,2
Chr02	85000000	86000000	2,4
Chr02	86000000	87000000	5,6
Chr02	87000000	88000000	0,5
Chr02	88000000	89000000	1,5
Chr02	89000000	90000000	0,4
Chr02	90000000	91000000	0,4
Chr02	91000000	92000000	3,6
Chr02	93000000	94000000	2,2
Chr02	94000000	95000000	3,2
Chr02	95000000	96000000	1,4
Chr02	96000000	97000000	3,1
Chr02	97000000	98000000	0,2
Chr02	98000000	99000000	0,4
Chr02	99000000	100000000	2,3
Chr02	100000000	101000000	1,2
Chr02	101000000	102000000	0,3
Chr02	102000000	103000000	1,2
Chr02	103000000	104000000	0,4
Chr02	104000000	105000000	0,3
Chr02	107000000	108000000	1,3
Chr02	108000000	109000000	1,3
Chr02	109000000	110000000	0,4
Chr02	110000000	111000000	1,4
Chr02	111000000	112000000	7,0
Chr02	112000000	113000000	0,4
Chr02	113000000	114000000	3,6
Chr02	114000000	115000000	0,1
Chr02	115000000	116000000	0,5
Chr02	116000000	117000000	0,8
Chr02	117000000	118000000	0,7
Chr02	118000000	119000000	0,4
Chr02	119000000	120000000	1,4
Chr02	120000000	121000000	1,2
Chr02	121000000	122000000	0,6
Chr02	122000000	123000000	1,0
Chr02	123000000	124000000	1,4
Chr02	124000000	125000000	0,1
Chr02	125000000	126000000	0,6
Chr02	126000000	127000000	0,8
Chr02	127000000	128000000	2,2
Chr02	128000000	129000000	5,4
Chr02	129000000	130000000	1,4
Chr02	130000000	131000000	0,1
Chr02	131000000	132000000	3,1
Chr02	132000000	133000000	0,5
Chr02	133000000	134000000	1,2
Chr02	134000000	135000000	2,1
Chr02	135000000	136000000	0,1
Chr02	136000000	137000000	0,3
Chr02	137000000	138000000	0,4
Chr02	138000000	139000000	3,7
Chr02	139000000	140000000	0,2
Chr02	140000000	141000000	0,3
Chr02	141000000	142000000	5,2
Chr02	142000000	143000000	10,2
Chr02	143000000	144000000	1,7
Chr02	144000000	145000000	2,2
Chr02	145000000	146000000	0,3
Chr02	146000000	147000000	0,4
Chr02	147000000	148000000	1,5
Chr02	148000000	149000000	4,4
Chr02	149000000	150000000	0,5
Chr02	150000000	151000000	1,4
Chr02	151000000	152000000	1,3
Chr02	152000000	153000000	0,6
Chr02	153000000	154000000	0,2
Chr02	154000000	155000000	1,2
Chr02	155000000	156000000	3,3
Chr02	156000000	157000000	1,3
Chr02	157000000	158000000	3,5
Chr02	158000000	159000000	0,7
Chr02	159000000	160000000	1,6
Chr02	160000000	161000000	2,4
Chr02	161000000	162000000	1,3
Chr02	162000000	163000000	5,2
Chr02	163000000	164000000	0,6
Chr02	164000000	165000000	0,4
Chr02	165000000	166000000	0,2
Chr02	167000000	168000000	0,4
Chr02	168000000	169000000	0,3
Chr02	169000000	170000000	7,5
Chr02	170000000	171000000	2,2
Chr02	172000000	173000000	4,2
Chr02	173000000	174000000	0,8
Chr02	174000000	175000000	0,2
Chr02	175000000	176000000	0,1
Chr02	176000000	177000000	0,3
Chr02	177000000	178000000	6,6
Chr02	178000000	179000000	0,3
Chr02	179000000	180000000	1,2
Chr02	180000000	181000000	0,1
Chr02	181000000	182000000	0,3
Chr02	182000000	183000000	2,0
Chr02	183000000	184000000	1,6
Chr02	184000000	185000000	0,2
Chr02	185000000	186000000	0,1
Chr02	186000000	187000000	0,2
Chr02	187000000	188000000	0,4
Chr02	188000000	189000000	2,1
Chr02	190000000	191000000	1,1
Chr02	191000000	192000000	2,1
Chr02	192000000	193000000	0,4
Chr02	193000000	194000000	3,5
Chr02	194000000	195000000	1,5
Chr02	195000000	196000000	1,1
Chr02	196000000	197000000	0,12
Chr02	197000000	198000000	1,1
Chr02	198000000	199000000	2,3
Chr02	199000000	200000000	1,2
Chr02	200000000	201000000	3,5
Chr02	201000000	202000000	2,3
Chr02	202000000	203000000	0,1
Chr02	203000000	204000000	6,6
Chr02	204000000	205000000	1,1
Chr02	205000000	206000000	2,2
Chr02	206000000	207000000	0,1
Chr02	207000000	208000000	0,1
Chr02	208000000	209000000	0,2
Chr02	209000000	210000000	0,2
Chr02	210000000	211000000	0,7
Chr02	211000000	212000000	4,1
Chr02	212000000	213000000	3,5
Chr02	213000000	214000000	1,4
Chr02	214000000	215000000	2,2
Chr02	215000000	216000000	1,1
Chr02	216000000	217000000	0,1
Chr02	217000000	218000000	1,2
Chr02	218000000	219000000	0,1
Chr02	219000000	220000000	4,0
Chr02	221000000	222000000	0,7
Chr02	222000000	223000000	3,3
Chr02	223000000	224000000	0,1
Chr02	224000000	225000000	0,3
Chr02	225000000	226000000	6,2
Chr02	226000000	227000000	0,6
Chr02	227000000	228000000	0,5
Chr02	228000000	229000000	0,2
Chr02	229000000	230000000	1,3
Chr02	230000000	231000000	2,3
Chr02	231000000	232000000	2,6
Chr02	232000000	233000000	4,2
Chr02	233000000	234000000	3,1
Chr02	234000000	235000000	2,2
Chr02	235000000	236000000	7,0
Chr02	236000000	237000000	3,6
Chr02	237000000	238000000	1,4
Chr02	238000000	239000000	0,1
Chr02	239000000	240000000	4,0
Chr02	240000000	241000000	0,4
Chr02	241000000	242000000	0,1
Chr02	242000000	243000000	1,3
Chr02	243000000	244000000	0,1
Chr02	244000000	245000000	0,2
Chr02	245000000	246000000	0,5
Chr02	246000000	247000000	5,4
Chr02	247000000	248000000	0,3
Chr02	248000000	249000000	3,6
Chr02	249000000	250000000	5,1
Chr02	250000000	251000000	6,1
Chr02	251000000	252000000	4,2
Chr02	252000000	253000000	2,6
Chr02	253000000	254000000	6,4
Chr02	254000000	255000000	6,7
Chr02	255000000	256000000	12,0
Chr02	256000000	257000000	3,1
Chr02	257000000	258000000	5,5
Chr02	258000000	259000000	1,5
Chr02	259000000	260000000	2,4
Chr02	260000000	261000000	4,0
Chr02	261000000	262000000	0,9
Chr02	262000000	263000000	0,10
Chr02	263000000	264000000	6,2
Chr02	264000000	265000000	1,4
Chr02	265000000	266000000	1,1
Chr03	0	1000000	7,2
Chr03	1000000	2000000	1,1
Chr03	2000000	3000000	3,0
Chr03	3000000	4000000	0,4
Chr03	4000000	5000000	3,2
Chr03	5000000	6000000	4,0
Chr03	6000000	7000000	4,6
Chr03	7000000	8000000	8,2
Chr03	8000000	9000000	2,5
Chr03	9000000	10000000	4,5
Chr03	10000000	11000000	1,3
Chr03	11000000	12000000	4,3
Chr03	12000000	13000000	0,5
Chr03	13000000	14000000	8,1
Chr03	14000000	15000000	0,1
Chr03	15000000	16000000	0,4
Chr03	16000000	17000000	2,6
Chr03	17000000	18000000	3,6
Chr03	18000000	19000000	0,1
Chr03	19000000	20000000	2,3
Chr03	20000000	21000000	3,9
Chr03	21000000	22000000	0,4
Chr03	22000000	23000000	1,4
Chr03	23000000	24000000	1,0
Chr03	24000000	25000000	0,3
Chr03	25000000	26000000	2,1
Chr03	26000000	27000000	0,4
Chr03	27000000	28000000	0,5
Chr03	28000000	29000000	0,5
Chr03	29000000	30000000	1,8
Chr03	30000000	31000000	1,4
Chr03	31000000	32000000	2,5
Chr03	32000000	33000000	0,1
Chr03	33000000	34000000	3,3
Chr03	34000000	35000000	1,0
Chr03	35000000	36000000	8,4
Chr03	36000000	37000000	4,0
Chr03	37000000	38000000	1,6
Chr03	38000000	39000000	1,2
Chr03	39000000	40000000	1,2
Chr03	40000000	41000000	2,2
Chr03	41000000	42000000	1,2
Chr03	42000000	43000000	0,9
Chr03	43000000	44000000	2,4
Chr03	44000000	45000000	1,1
Chr03	45000000	46000000	0,5
Chr03	47000000	48000000	0,2
Chr03	48000000	49000000	0,4
Chr03	49000000	50000000	0,1
Chr03	50000000	51000000	3,1
Chr03	51000000	52000000	0,2
Chr03	52000000	53000000	0,1
Chr03	53000000	54000000	0,2
Chr03	54000000	55000000	0,2
Chr03	55000000	56000000	2,3
Chr03	56000000	57000000	0,2
Chr03	57000000	58000000	0,3
Chr03	58000000	59000000	0,5
Chr03	59000000	60000000	3,1
Chr03	60000000	61000000	0,6
Chr03	61000000	62000000	3,5
Chr03	62000000	63000000	1,5
Chr03	63000000	64000000	3,1
Chr03	64000000	65000000	4,6
Chr03	65000000	66000000	2,5
Chr03	66000000	67000000	10,2
Chr03	67000000	68000000	6,4
Chr03	68000000	69000000	0,1
Chr03	70000000	71000000	0,2
Chr03	71000000	72000000	0,10
Chr03	72000000	73000000	1,3
Chr03	74000000	75000000	3,6
Chr03	75000000	76000000	2,4
Chr03	76000000	77000000	0,1
Chr03	77000000	78000000	2,8
Chr03	78000000	79000000	1,3
Chr03	79000000	80000000	3,12
Chr03	80000000	81000000	0,1
Chr03	81000000	82000000	0,3
Chr03	82000000	83000000	1,1
Chr03	83000000	84000000	1,1
Chr03	84000000	85000000	0,2
Chr03	85000000	86000000	3,7
Chr03	86000000	87000000	0,8
Chr03	87000000	88000000	0,1
Chr03	88000000	89000000	2,2
Chr03	89000000	90000000	1,7
Chr03	90000000	91000000	3,6
Chr03	91000000	92000000	1,3
Chr03	92000000	93000000	1,6
Chr03	94000000	95000000	0,3
Chr03	95000000	96000000	0,6
Chr03	96000000	97000000	0,5
Chr03	97000000	98000000	1,3
Chr03	98000000	99000000	0,5
Chr03	99000000	100000000	3,1
Chr03	100000000	101000000	0,5
Chr03	101000000	102000000	4,0
Chr03	102000000	103000000	6,0
Chr03	103000000	104000000	1,3
Chr03	104000000	105000000	2,1
Chr03	105000000	106000000	1,3
Chr03	106000000	107000000	2,1
Chr03	107000000	108000000	0,3
Chr03	108000000	109000000	2,3
Chr03	109000000	110000000	1,0
Chr03	110000000	111000000	1,3
Chr03	111000000	112000000	0,3
Chr03	112000000	113000000	0,6
Chr03	113000000	114000000	1,4
Chr03	114000000	115000000	3,5
Chr03	115000000	116000000	0,5
Chr03	116000000	117000000	0,3
Chr03	117000000	118000000	0,9
Chr03	118000000	119000000	1,1
Chr03	119000000	120000000	1,3
Chr03	120000000	121000000	2,3
Chr03	121000000	122000000	1,5
Chr03	122000000	123000000	2,4
Chr03	123000000	124000000	3,4
Chr03	124000000	125000000	1,5
Chr03	125000000	126000000	0,4
Chr03	126000000	127000000	6,0
Chr03	127000000	128000000	2,6
Chr03	128000000	129000000	0,3
Chr03	129000000	130000000	0,5
Chr03	130000000	131000000	1,6
Chr03	131000000	132000000	0,3
Chr03	132000000	133000000	1,3
Chr03	133000000	134000000	0,2
Chr03	134000000	135000000	2,5
Chr03	135000000	136000000	5,3
Chr03	136000000	137000000	0,8
Chr03	137000000	138000000	2,6
Chr03	138000000	139000000	1,0
Chr03	139000000	140000000	1,6
Chr03	140000000	141000000	0,2
Chr03	141000000	142000000	2,5
Chr03	142000000	143000000	12,0
Chr03	143000000	144000000	6,4
Chr03	144000000	145000000	8,6
Chr03	145000000	146000000	0,5
Chr03	146000000	147000000	6,3
Chr03	147000000	148000000	18,7
Chr03	148000000	149000000	3,4
Chr03	149000000	150000000	3,3
Chr03	150000000	151000000	3,2
Chr03	151000000	152000000	0,4
Chr03	153000000	154000000	0,5
Chr03	154000000	155000000	0,4
Chr03	155000000	156000000	0,4
Chr03	156000000	157000000	0,2
Chr03	159000000	160000000	0,4
Chr03	160000000	161000000	2,4
Chr03	161000000	162000000	2,3
Chr03	162000000	163000000	2,2
Chr03	163000000	164000000	1,3
Chr03	164000000	165000000	1,6
Chr03	165000000	166000000	4,4
Chr03	166000000	167000000	2,2
Chr03	167000000	168000000	2,2
Chr03	168000000	169000000	0,1
Chr03	169000000	170000000	1,2
Chr03	170000000	171000000	1,2
Chr03	171000000	172000000	1,3
Chr03	172000000	173000000	0,8
Chr03	173000000	174000000	11,3
Chr03	174000000	175000000	17,4
Chr03	175000000	176000000	9,0
Chr03	176000000	177000000	1,3
Chr03	177000000	178000000	2,1
Chr03	178000000	179000000	2,5
Chr03	179000000	180000000	0,2
Chr03	180000000	181000000	3,4
Chr03	181000000	182000000	0,2
Chr03	182000000	183000000	3,4
Chr03	183000000	184000000	0,3
Chr03	184000000	185000000	0,2
Chr03	185000000	186000000	0,3
Chr03	186000000	187000000	0,1
Chr03	187000000	188000000	3,2
Chr03	188000000	189000000	6,6
Chr03	189000000	190000000	3,3
Chr03	190000000	191000000	0,2
Chr03	191000000	192000000	1,4
Chr03	192000000	193000000	0,1
Chr03	193000000	194000000	2,3
Chr03	194000000	195000000	3,2
Chr03	195000000	196000000	5,2
Chr03	196000000	197000000	0,1
Chr03	197000000	198000000	0,3
Chr03	198000000	199000000	1,6
Chr03	199000000	200000000	0,1
Chr03	201000000	202000000	3,1
Chr03	202000000	203000000	0,3
Chr03	203000000	204000000	2,4
Chr03	204000000	205000000	0,6
Chr03	205000000	206000000	0,9
Chr03	206000000	207000000	1,4
Chr03	207000000	208000000	1,6
Chr03	208000000	209000000	0,6
Chr03	209000000	210000000	1,2
Chr03	210000000	211000000	0,6
Chr03	211000000	212000000	4,6
Chr03	212000000	213000000	2,1
Chr03	213000000	214000000	2,5
Chr03	214000000	215000000	0,3
Chr03	215000000	216000000	1,1
Chr03	216000000	217000000	2,4
Chr03	217000000	218000000	3,3
Chr03	218000000	219000000	1,3
Chr03	219000000	220000000	0,4
Chr03	220000000	221000000	1,1
Chr03	221000000	222000000	1,0
Chr03	222000000	223000000	1,2
Chr03	223000000	224000000	0,2
Chr03	224000000	225000000	14,2
Chr03	225000000	226000000	0,1
Chr03	226000000	227000000	2,5
Chr03	227000000	228000000	2,4
Chr03	228000000	229000000	0,8
Chr03	230000000	231000000	3,5
Chr03	231000000	232000000	3,2
Chr03	232000000	233000000	4,0
Chr03	233000000	234000000	9,1
Chr03	234000000	235000000	0,1
Chr03	235000000	236000000	2,1
Chr03	236000000	237000000	3,4
Chr03	238000000	239000000	1,3
Chr03	239000000	240000000	0,2
Chr03	240000000	241000000	0,5
Chr03	241000000	242000000	3,0
Chr04	0	1000000	1,2
Chr04	1000000	2000000	0,3
Chr04	2000000	3000000	0,8
Chr04	3000000	4000000	0,5
Chr04	4000000	5000000	0,2
Chr04	5000000	6000000	2,1
Chr04	6000000	7000000	0,3
Chr04	7000000	8000000	0,9
Chr04	8000000	9000000	0,8
Chr04	9000000	10000000	1,4
Chr04	10000000	11000000	2,11
Chr04	11000000	12000000	0,2
Chr04	12000000	13000000	1,1
Chr04	13000000	14000000	2,1
Chr04	14000000	15000000	2,2
Chr04	15000000	16000000	0,8
Chr04	16000000	17000000	2,0
Chr04	19000000	20000000	2,3
Chr04	20000000	21000000	1,0
Chr04	21000000	22000000	1,3
Chr04	22000000	23000000	0,2
Chr04	23000000	24000000	0,2
Chr04	24000000	25000000	5,4
Chr04	25000000	26000000	0,3
Chr04	26000000	27000000	0,3
Chr04	27000000	28000000	6,4
Chr04	28000000	29000000	0,3
Chr04	29000000	30000000	0,3
Chr04	30000000	31000000	1,2
Chr04	31000000	32000000	2,1
Chr04	32000000	33000000	0,9
Chr04	33000000	34000000	1,1
Chr04	35000000	36000000	1,2
Chr04	37000000	38000000	2,2
Chr04	38000000	39000000	3,1
Chr04	39000000	40000000	0,1
Chr04	40000000	41000000	3,6
Chr04	41000000	42000000	0,5
Chr04	42000000	43000000	3,2
Chr04	43000000	44000000	1,5
Chr04	44000000	45000000	0,2
Chr04	46000000	47000000	2,5
Chr04	47000000	48000000	0,1
Chr04	48000000	49000000	1,3
Chr04	49000000	50000000	1,5
Chr04	51000000	52000000	0,2
Chr04	52000000	53000000	6,1
Chr04	53000000	54000000	1,0
Chr04	54000000	55000000	2,1
Chr04	55000000	56000000	0,2
Chr04	56000000	57000000	0,5
Chr04	57000000	58000000	2,5
Chr04	58000000	59000000	3,1
Chr04	59000000	60000000	2,2
Chr04	60000000	61000000	0,3
Chr04	61000000	62000000	0,4
Chr04	62000000	63000000	1,6
Chr04	63000000	64000000	0,3
Chr04	64000000	65000000	1,4
Chr04	65000000	66000000	0,2
Chr04	66000000	67000000	3,4
Chr04	67000000	68000000	1,0
Chr04	68000000	69000000	0,1
Chr04	69000000	70000000	1,3
Chr04	70000000	71000000	3,2
Chr04	71000000	72000000	3,3
Chr04	72000000	73000000	1,4
Chr04	73000000	74000000	0,7
Chr04	74000000	75000000	4,3
Chr04	75000000	76000000	7,5
Chr04	76000000	77000000	0,5
Chr04	77000000	78000000	1,2
Chr04	78000000	79000000	0,2
Chr04	79000000	80000000	2,3
Chr04	80000000	81000000	2,10
Chr04	82000000	83000000	0,2
Chr04	83000000	84000000	0,2
Chr04	84000000	85000000	4,3
Chr04	85000000	86000000	2,0
Chr04	86000000	87000000	3,5
Chr04	87000000	88000000	1,4
Chr04	88000000	89000000	0,2
Chr04	89000000	90000000	0,2
Chr04	90000000	91000000	0,4
Chr04	91000000	92000000	2,2
Chr04	92000000	93000000	2,1
Chr04	93000000	94000000	1,1
Chr04	94000000	95000000	2,4
Chr04	95000000	96000000	0,3
Chr04	96000000	97000000	0,4
Chr04	97000000	98000000	1,6
Chr04	98000000	99000000	0,4
Chr04	99000000	100000000	3,0
Chr04	100000000	101000000	2,7
Chr04	101000000	102000000	8,3
Chr04	102000000	103000000	5,1
Chr04	103000000	104000000	1,2
Chr04	104000000	105000000	0,2
Chr04	105000000	106000000	1,5
Chr04	106000000	107000000	0,8
Chr04	107000000	108000000	0,2
Chr04	108000000	109000000	0,4
Chr04	109000000	110000000	6,1
Chr04	110000000	111000000	0,10
Chr04	111000000	112000000	3,6
Chr04	112000000	113000000	5,3
Chr04	113000000	114000000	0,7
Chr04	114000000	115000000	2,4
Chr04	115000000	116000000	3,2
Chr04	116000000	117000000	1,3
Chr04	117000000	118000000	0,4
Chr04	118000000	119000000	0,4
Chr04	119000000	120000000	2,6
Chr04	120000000	121000000	0,3
Chr04	121000000	122000000	4,2
Chr04	122000000	123000000	5,3
Chr04	123000000	124000000	1,4
Chr04	124000000	125000000	1,2
Chr04	125000000	126000000	2,0
Chr04	126000000	127000000	1,7
Chr04	127000000	128000000	1,4
Chr04	128000000	129000000	1,3
Chr04	129000000	130000000	0,4
Chr05	0	1000000	4,4
Chr05	1000000	2000000	2,4
Chr05	2000000	3000000	2,3
Chr05	3000000	4000000	1,3
Chr05	4000000	5000000	10,4
Chr05	5000000	6000000	7,0
Chr05	6000000	7000000	4,6
Chr05	7000000	8000000	2,1
Chr05	8000000	9000000	0,3
Chr05	9000000	10000000	1,10
Chr05	10000000	11000000	8,4
Chr05	11000000	12000000	7,6
Chr05	12000000	13000000	3,1
Chr05	13000000	14000000	3,3
Chr05	14000000	15000000	6,5
Chr05	15000000	16000000	3,1
Chr05	16000000	17000000	2,2
Chr05	17000000	18000000	8,4
Chr05	18000000	19000000	3,2
Chr05	20000000	21000000	3,0
Chr05	21000000	22000000	5,2
Chr05	22000000	23000000	0,3
Chr05	23000000	24000000	0,4
Chr05	24000000	25000000	0,3
Chr05	25000000	26000000	2,2
Chr05	26000000	27000000	1,4
Chr05	28000000	29000000	3,3
Chr05	29000000	30000000	1,7
Chr05	30000000	31000000	0,2
Chr05	31000000	32000000	0,2
Chr05	33000000	34000000	0,7
Chr05	34000000	35000000	0,7
Chr05	35000000	36000000	0,9
Chr05	36000000	37000000	0,2
Chr05	37000000	38000000	2,1
Chr05	38000000	39000000	1,0
Chr05	39000000	40000000	6,4
Chr05	40000000	41000000	4,0
Chr05	41000000	42000000	0,5
Chr05	42000000	43000000	10,4
Chr05	43000000	44000000	7,1
Chr05	44000000	45000000	8,1
Chr05	45000000	46000000	5,0
Chr05	46000000	47000000	2,0
Chr05	47000000	48000000	0,2
Chr05	48000000	49000000	2,3
Chr05	49000000	50000000	1,5
Chr05	50000000	51000000	2,0
Chr05	51000000	52000000	6,8
Chr05	52000000	53000000	11,2
Chr05	53000000	54000000	2,3
Chr05	54000000	55000000	18,4
Chr05	55000000	56000000	3,2
Chr05	56000000	57000000	2,1
Chr05	57000000	58000000	1,0
Chr05	58000000	59000000	0,3
Chr05	59000000	60000000	0,4
Chr05	60000000	61000000	0,1
Chr05	61000000	62000000	4,2
Chr05	62000000	63000000	3,2
Chr05	63000000	64000000	1,3
Chr05	64000000	65000000	4,1
Chr05	65000000	66000000	0,8
Chr05	66000000	67000000	0,5
Chr05	67000000	68000000	1,2
Chr05	68000000	69000000	4,4
Chr05	70000000	71000000	0,8
Chr05	71000000	72000000	1,7
Chr05	72000000	73000000	4,2
Chr05	73000000	74000000	3,6
Chr05	74000000	75000000	1,4
Chr05	75000000	76000000	0,1
Chr05	76000000	77000000	2,3
Chr05	78000000	79000000	1,4
Chr05	79000000	80000000	0,2
Chr05	80000000	81000000	1,6
Chr05	81000000	82000000	0,8
Chr05	82000000	83000000	2,3
Chr05	83000000	84000000	1,5
Chr05	84000000	85000000	2,6
Chr05	85000000	86000000	0,2
Chr05	86000000	87000000	1,3
Chr05	87000000	88000000	4,3
Chr05	88000000	89000000	0,5
Chr05	89000000	90000000	1,5
Chr05	90000000	91000000	1,3
Chr05	91000000	92000000	0,3
Chr05	92000000	93000000	3,2
Chr05	93000000	94000000	0,1
Chr05	94000000	95000000	1,7
Chr05	95000000	96000000	1,2
Chr05	96000000	97000000	2,0
Chr05	97000000	98000000	2,0
Chr05	98000000	99000000	0,3
Chr05	99000000	100000000	1,4
Chr05	100000000	101000000	0,2
Chr05	101000000	102000000	2,2
Chr05	102000000	103000000	1,4
Chr05	103000000	104000000	0,6
Chr05	104000000	105000000	1,3
Chr05	105000000	106000000	0,1
Chr05	106000000	107000000	0,5
Chr05	108000000	109000000	0,1
Chr05	109000000	110000000	1,15
Chr05	110000000	111000000	1,6
Chr05	111000000	112000000	0,2
Chr05	112000000	113000000	0,5
Chr05	113000000	114000000	1,3
Chr05	114000000	115000000	0,1
Chr05	115000000	116000000	1,13
Chr05	116000000	117000000	0,1
Chr05	117000000	118000000	0,5
Chr06	0	1000000	0,3
Chr06	2000000	3000000	1,4
Chr06	3000000	4000000	0,2
Chr06	4000000	5000000	0,1
Chr06	5000000	6000000	0,1
Chr06	6000000	7000000	0,2
Chr06	7000000	8000000	3,5
Chr06	8000000	9000000	3,8
Chr06	9000000	10000000	2,2
Chr06	10000000	11000000	4,1
Chr06	11000000	12000000	0,4
Chr06	12000000	13000000	0,5
Chr06	14000000	15000000	3,3
Chr06	15000000	16000000	4,2
Chr06	16000000	17000000	0,3
Chr06	17000000	18000000	0,2
Chr06	18000000	19000000	0,1
Chr06	19000000	20000000	1,2
Chr06	20000000	21000000	0,1
Chr06	21000000	22000000	1,2
Chr06	22000000	23000000	0,2
Chr06	23000000	24000000	0,5
Chr06	24000000	25000000	0,5
Chr06	25000000	26000000	3,6
Chr06	26000000	27000000	2,4
Chr06	27000000	28000000	0,4
Chr06	28000000	29000000	3,5
Chr06	29000000	30000000	0,4
Chr06	30000000	31000000	0,2
Chr06	31000000	32000000	0,2
Chr06	32000000	33000000	0,4
Chr06	33000000	34000000	0,2
Chr06	34000000	35000000	0,2
Chr06	35000000	36000000	1,3
Chr06	37000000	38000000	0,2
Chr06	38000000	39000000	3,7
Chr06	39000000	40000000	0,3
Chr06	40000000	41000000	0,2
Chr06	41000000	42000000	1,1
Chr06	42000000	43000000	0,1
Chr06	43000000	44000000	0,3
Chr06	44000000	45000000	0,3
Chr06	45000000	46000000	0,2
Chr06	46000000	47000000	0,9
Chr06	47000000	48000000	0,2
Chr06	48000000	49000000	1,10
Chr06	49000000	50000000	0,8
Chr06	50000000	51000000	0,6
Chr06	51000000	52000000	1,2
Chr06	52000000	53000000	3,2
Chr06	53000000	54000000	1,2
Chr06	54000000	55000000	3,4
Chr06	55000000	56000000	0,2
Chr06	56000000	57000000	0,4
Chr06	57000000	58000000	2,5
Chr06	58000000	59000000	0,1
Chr06	59000000	60000000	0,1
Chr06	60000000	61000000	2,0
Chr06	61000000	62000000	0,7
Chr06	62000000	63000000	3,3
Chr06	63000000	64000000	1,0
Chr06	64000000	65000000	11,2
Chr06	65000000	66000000	2,7
Chr06	66000000	67000000	0,2
Chr06	67000000	68000000	1,1
Chr06	68000000	69000000	2,1
Chr06	69000000	70000000	0,5
Chr06	70000000	71000000	0,3
Chr06	71000000	72000000	0,4
Chr06	72000000	73000000	0,4
Chr06	73000000	74000000	2,1
Chr06	74000000	75000000	1,0
Chr06	75000000	76000000	4,1
Chr06	76000000	77000000	1,3
Chr06	77000000	78000000	0,3
Chr06	78000000	79000000	3,4
Chr06	79000000	80000000	2,5
Chr06	80000000	81000000	1,6
Chr06	81000000	82000000	0,5
Chr06	82000000	83000000	0,1
Chr06	83000000	84000000	4,0
Chr06	84000000	85000000	0,1
Chr06	85000000	86000000	7,7
Chr06	86000000	87000000	0,1
Chr06	87000000	88000000	0,2
Chr06	88000000	89000000	0,3
Chr06	89000000	90000000	2,1
Chr06	90000000	91000000	0,6
Chr06	91000000	92000000	1,7
Chr06	92000000	93000000	0,4
Chr06	93000000	94000000	2,1
Chr06	95000000	96000000	0,4
Chr06	96000000	97000000	1,5
Chr06	97000000	98000000	2,6
Chr06	98000000	99000000	3,2
Chr06	99000000	100000000	0,5
Chr06	100000000	101000000	0,6
Chr06	101000000	102000000	2,1
Chr06	102000000	103000000	1,4
Chr06	103000000	104000000	4,1
Chr06	104000000	105000000	0,3
Chr06	105000000	106000000	1,0
Chr06	106000000	107000000	0,4
Chr06	107000000	108000000	1,7
Chr06	108000000	109000000	2,10
Chr06	109000000	110000000	1,5
Chr06	110000000	111000000	0,4
Chr06	111000000	112000000	0,2
Chr06	113000000	114000000	4,5
Chr06	114000000	115000000	0,4
Chr06	115000000	116000000	1,10
Chr06	116000000	117000000	0,2
Chr06	117000000	118000000	2,2
Chr06	118000000	119000000	1,1
Chr06	119000000	120000000	2,3
Chr06	120000000	121000000	1,3
Chr06	121000000	122000000	0,2
Chr06	123000000	124000000	2,4
Chr06	124000000	125000000	1,0
Chr06	125000000	126000000	2,2
Chr06	126000000	127000000	1,5
Chr06	127000000	128000000	6,5
Chr06	128000000	129000000	2,2
Chr07	0	1000000	2,4
Chr07	1000000	2000000	0,5
Chr07	2000000	3000000	3,5
Chr07	3000000	4000000	0,2
Chr07	4000000	5000000	2,5
Chr07	5000000	6000000	4,8
Chr07	6000000	7000000	1,4
Chr07	7000000	8000000	1,2
Chr07	9000000	10000000	1,2
Chr07	10000000	11000000	0,3
Chr07	11000000	12000000	0,2
Chr07	12000000	13000000	0,4
Chr07	13000000	14000000	4,3
Chr07	14000000	15000000	0,3
Chr07	15000000	16000000	2,2
Chr07	16000000	17000000	4,1
Chr07	17000000	18000000	2,7
Chr07	19000000	20000000	0,6
Chr07	20000000	21000000	6,1
Chr07	21000000	22000000	9,4
Chr07	22000000	23000000	17,4
Chr07	23000000	24000000	4,2
Chr07	24000000	25000000	2,1
Chr07	25000000	26000000	0,1
Chr07	26000000	27000000	1,2
Chr07	27000000	28000000	2,5
Chr07	28000000	29000000	1,1
Chr07	29000000	30000000	4,4
Chr07	30000000	31000000	1,1
Chr07	31000000	32000000	0,6
Chr07	32000000	33000000	4,3
Chr07	33000000	34000000	0,4
Chr07	34000000	35000000	1,2
Chr07	35000000	36000000	1,4
Chr07	36000000	37000000	9,5
Chr07	37000000	38000000	3,6
Chr07	38000000	39000000	0,2
Chr07	40000000	41000000	4,1
Chr07	41000000	42000000	0,5
Chr07	42000000	43000000	0,7
Chr07	43000000	44000000	2,11
Chr07	44000000	45000000	3,4
Chr07	45000000	46000000	1,8
Chr07	46000000	47000000	1,4
Chr07	47000000	48000000	6,11
Chr07	48000000	49000000	1,3
Chr07	49000000	50000000	0,1
Chr07	50000000	51000000	0,1
Chr07	51000000	52000000	1,4
Chr07	52000000	53000000	0,1
Chr07	53000000	54000000	0,3
Chr07	54000000	55000000	0,2
Chr07	55000000	56000000	4,5
Chr07	56000000	57000000	2,2
Chr07	57000000	58000000	3,5
Chr07	58000000	59000000	0,7
Chr07	59000000	60000000	2,1
Chr07	60000000	61000000	0,7
Chr07	61000000	62000000	4,2
Chr07	62000000	63000000	2,2
Chr07	63000000	64000000	7,7
Chr07	64000000	65000000	2,4
Chr07	65000000	66000000	0,2
Chr07	66000000	67000000	0,1
Chr07	67000000	68000000	2,10
Chr07	68000000	69000000	0,2
Chr07	69000000	70000000	3,3
Chr07	70000000	71000000	0,1
Chr07	72000000	73000000	1,2
Chr07	73000000	74000000	0,10
Chr07	74000000	75000000	2,7
Chr07	75000000	76000000	6,4
Chr07	76000000	77000000	1,3
Chr07	77000000	78000000	0,2
Chr07	78000000	79000000	2,4
Chr07	79000000	80000000	4,0
Chr07	80000000	81000000	1,3
Chr07	81000000	82000000	0,1
Chr07	82000000	83000000	2,4
Chr07	83000000	84000000	2,5
Chr07	84000000	85000000	2,1
Chr07	85000000	86000000	3,4
Chr07	86000000	87000000	2,8
Chr07	87000000	88000000	3,2
Chr07	88000000	89000000	4,5
Chr07	89000000	90000000	5,2
Chr07	90000000	91000000	1,3
Chr07	91000000	92000000	3,7
Chr07	92000000	93000000	0,1
Chr07	93000000	94000000	1,4
Chr07	94000000	95000000	0,1
Chr07	95000000	96000000	1,5
Chr07	96000000	97000000	4,9
Chr07	97000000	98000000	0,7
Chr07	98000000	99000000	1,2
Chr07	99000000	100000000	0,3
Chr07	100000000	101000000	1,1
Chr07	101000000	102000000	1,1
Chr07	102000000	103000000	1,3
Chr07	103000000	104000000	1,7
Chr07	104000000	105000000	1,1
Chr07	105000000	106000000	1,3
Chr07	106000000	107000000	1,1
Chr07	107000000	108000000	2,2
Chr08	0	1000000	0,3
Chr08	1000000	2000000	0,2
Chr08	3000000	4000000	1,7
Chr08	5000000	6000000	1,1
Chr08	6000000	7000000	1,4
Chr08	7000000	8000000	1,2
Chr08	8000000	9000000	1,5
Chr08	9000000	10000000	0,6
Chr08	10000000	11000000	2,5
Chr08	11000000	12000000	1,0
Chr08	12000000	13000000	1,0
Chr08	13000000	14000000	0,3
Chr08	16000000	17000000	1,0
Chr08	17000000	18000000	5,3
Chr08	18000000	19000000	2,4
Chr08	19000000	20000000	0,3
Chr08	21000000	22000000	2,3
Chr08	22000000	23000000	0,1
Chr08	23000000	24000000	1,0
Chr08	26000000	27000000	0,4
Chr08	27000000	28000000	0,8
Chr08	28000000	29000000	3,4
Chr08	29000000	30000000	4,5
Chr08	30000000	31000000	0,1
Chr08	31000000	32000000	4,3
Chr08	32000000	33000000	3,1
Chr08	33000000	34000000	1,5
Chr08	34000000	35000000	2,1
Chr08	35000000	36000000	4,3
Chr08	37000000	38000000	0,4
Chr08	38000000	39000000	3,0
Chr08	39000000	40000000	0,1
Chr08	40000000	41000000	4,3
Chr08	41000000	42000000	1,6
Chr08	42000000	43000000	3,1
Chr08	43000000	44000000	0,4
Chr08	44000000	45000000	0,2
Chr08	45000000	46000000	0,2
Chr08	46000000	47000000	0,5
Chr08	48000000	49000000	0,4
Chr08	49000000	50000000	0,3
Chr08	50000000	51000000	0,2
Chr08	51000000	52000000	0,4
Chr08	52000000	53000000	3,2
Chr08	53000000	54000000	6,7
Chr08	54000000	55000000	0,2
Chr08	55000000	56000000	4,3
Chr08	56000000	57000000	3,0
Chr08	57000000	58000000	3,4
Chr08	58000000	59000000	0,3
Chr08	59000000	60000000	2,5
Chr08	60000000	61000000	1,3
Chr08	61000000	62000000	0,4
Chr08	63000000	64000000	0,2
Chr08	64000000	65000000	3,4
Chr08	66000000	67000000	4,0
Chr08	67000000	68000000	4,0
Chr08	68000000	69000000	0,7
Chr08	69000000	70000000	1,7
Chr08	70000000	71000000	4,0
Chr08	71000000	72000000	0,3
Chr08	72000000	73000000	1,5
Chr08	73000000	74000000	3,2
Chr08	74000000	75000000	2,2
Chr08	75000000	76000000	0,2
Chr08	76000000	77000000	2,1
Chr08	77000000	78000000	2,4
Chr08	78000000	79000000	0,2
Chr08	79000000	80000000	0,2
Chr08	80000000	81000000	2,3
Chr08	81000000	82000000	2,2
Chr08	82000000	83000000	0,6
Chr08	83000000	84000000	1,2
Chr08	84000000	85000000	4,6
Chr08	85000000	86000000	4,3
Chr08	86000000	87000000	1,5
Chr08	87000000	88000000	0,1
Chr08	88000000	89000000	10,4
Chr08	89000000	90000000	2,4
Chr08	90000000	91000000	3,3
Chr08	91000000	92000000	6,4
Chr08	92000000	93000000	0,6
Chr08	93000000	94000000	1,6
Chr08	94000000	95000000	0,3
Chr08	95000000	96000000	4,3
Chr08	96000000	97000000	0,1
Chr08	97000000	98000000	3,1
Chr08	98000000	99000000	1,5
Chr09	0	1000000	2,3
Chr09	1000000	2000000	0,9
Chr09	2000000	3000000	0,1
Chr09	3000000	4000000	0,3
Chr09	5000000	6000000	0,2
Chr09	6000000	7000000	1,4
Chr09	7000000	8000000	0,4
Chr09	8000000	9000000	0,4
Chr09	9000000	10000000	0,4
Chr09	10000000	11000000	0,3
Chr09	11000000	12000000	0,1
Chr09	13000000	14000000	0,7
Chr09	14000000	15000000	5,4
Chr09	15000000	16000000	3,1
Chr09	16000000	17000000	0,2
Chr09	17000000	18000000	2,0
Chr09	18000000	19000000	0,4
Chr09	19000000	20000000	1,3
Chr09	20000000	21000000	0,2
Chr09	21000000	22000000	0,3
Chr09	22000000	23000000	0,4
Chr09	23000000	24000000	0,1
Chr09	24000000	25000000	0,5
Chr09	25000000	26000000	0,2
Chr09	26000000	27000000	0,4
Chr09	27000000	28000000	1,5
Chr09	28000000	29000000	0,1
Chr09	29000000	30000000	0,4
Chr09	30000000	31000000	2,7
Chr09	31000000	32000000	1,2
Chr09	32000000	33000000	3,0
Chr09	33000000	34000000	0,2
Chr09	34000000	35000000	1,5
Chr09	35000000	36000000	1,2
Chr09	36000000	37000000	0,3
Chr09	37000000	38000000	0,4
Chr09	38000000	39000000	2,9
Chr09	39000000	40000000	0,6
Chr09	40000000	41000000	0,3
Chr09	41000000	42000000	0,1
Chr09	42000000	43000000	2,2
Chr09	44000000	45000000	2,5
Chr09	45000000	46000000	0,6
Chr09	46000000	47000000	1,3
Chr09	47000000	48000000	3,4
Chr09	48000000	49000000	1,5
Chr09	49000000	50000000	1,5
Chr09	50000000	51000000	0,1
Chr09	51000000	52000000	0,9
Chr09	52000000	53000000	1,4
Chr09	53000000	54000000	1,0
Chr09	54000000	55000000	1,0
Chr09	55000000	56000000	0,2
Chr09	56000000	57000000	0,1
Chr09	57000000	58000000	2,2
Chr09	58000000	59000000	0,3
Chr09	59000000	60000000	0,4
Chr09	60000000	61000000	1,2
Chr09	61000000	62000000	0,3
Chr09	62000000	63000000	0,2
Chr09	63000000	64000000	0,1
Chr09	64000000	65000000	0,5
Chr09	65000000	66000000	2,2
Chr09	66000000	67000000	0,6
Chr09	67000000	68000000	0,5
Chr09	68000000	69000000	4,0
Chr09	69000000	70000000	0,3
Chr09	70000000	71000000	0,3
Chr09	71000000	72000000	3,6
Chr09	72000000	73000000	1,3
Chr09	73000000	74000000	3,1
Chr09	74000000	75000000	3,1
Chr09	75000000	76000000	1,2
Chr09	76000000	77000000	0,4
Chr09	77000000	78000000	1,1
Chr09	78000000	79000000	2,3
Chr09	79000000	80000000	1,2
Chr09	80000000	81000000	0,3
Chr09	81000000	82000000	1,8
Chr09	82000000	83000000	1,5
Chr09	83000000	84000000	1,2
Chr09	84000000	85000000	1,2
Chr09	85000000	86000000	3,2
Chr09	86000000	87000000	3,5
Chr09	87000000	88000000	1,4
Chr09	88000000	89000000	0,6
Chr09	89000000	90000000	1,4
Chr09	90000000	91000000	0,1
Chr09	91000000	92000000	3,4
Chr09	92000000	93000000	1,6
Chr09	93000000	94000000	0,4
Chr09	94000000	95000000	2,2
Chr09	95000000	96000000	1,2
Chr09	96000000	97000000	0,3
Chr09	97000000	98000000	0,11
Chr09	98000000	99000000	1,7
Chr09	99000000	100000000	0,5
Chr09	100000000	101000000	2,0
Chr09	101000000	102000000	0,5
Chr09	102000000	103000000	3,2
Chr09	103000000	104000000	0,2
Chr10	0	1000000	0,2
Chr10	1000000	2000000	0,4
Chr10	2000000	3000000	0,1
Chr10	3000000	4000000	0,6
Chr10	4000000	5000000	1,2
Chr10	6000000	7000000	2,2
Chr10	7000000	8000000	1,4
Chr10	8000000	9000000	5,4
Chr10	9000000	10000000	0,3
Chr10	10000000	11000000	0,6
Chr10	11000000	12000000	1,5
Chr10	12000000	13000000	0,3
Chr10	13000000	14000000	2,6
Chr10	14000000	15000000	0,4
Chr10	15000000	16000000	0,4
Chr10	16000000	17000000	2,5
Chr10	17000000	18000000	0,4
Chr10	18000000	19000000	0,5
Chr10	19000000	20000000	1,3
Chr10	20000000	21000000	1,1
Chr10	21000000	22000000	1,0
Chr10	22000000	23000000	0,4
Chr10	23000000	24000000	2,4
Chr10	24000000	25000000	1,6
Chr10	25000000	26000000	5,8
Chr10	26000000	27000000	0,4
Chr10	27000000	28000000	0,4
Chr10	28000000	29000000	0,4
Chr10	29000000	30000000	2,5
Chr10	30000000	31000000	2,2
Chr10	31000000	32000000	2,1
Chr10	32000000	33000000	0,6
Chr10	33000000	34000000	1,1
Chr10	34000000	35000000	7,2
Chr10	35000000	36000000	2,0
Chr10	36000000	37000000	2,4
Chr10	37000000	38000000	4,0
Chr10	38000000	39000000	1,6
Chr10	39000000	40000000	0,2
Chr10	41000000	42000000	0,5
Chr10	42000000	43000000	1,3
Chr10	43000000	44000000	3,4
Chr10	45000000	46000000	1,4
Chr10	46000000	47000000	1,2
Chr10	47000000	48000000	1,0
Chr10	48000000	49000000	1,0
Chr10	49000000	50000000	2,3
Chr10	50000000	51000000	0,5
Chr10	51000000	52000000	0,5
Chr10	52000000	53000000	2,5
Chr10	53000000	54000000	2,7
Chr10	54000000	55000000	2,4
Chr10	55000000	56000000	0,2
Chr10	56000000	57000000	1,7
Chr10	57000000	58000000	3,0
Chr10	58000000	59000000	1,5
Chr10	60000000	61000000	1,10
Chr10	61000000	62000000	2,8
Chr10	62000000	63000000	0,4
Chr10	63000000	64000000	1,0
Chr10	65000000	66000000	2,3
Chr10	66000000	67000000	0,2
Chr10	67000000	68000000	1,4
Chr10	68000000	69000000	2,1
Chr10	69000000	70000000	5,2
Chr10	70000000	71000000	0,6
Chr10	71000000	72000000	1,0
Chr10	73000000	74000000	0,4
Chr10	74000000	75000000	0,1
Chr10	75000000	76000000	2,1
Chr10	76000000	77000000	0,4
Chr10	77000000	78000000	0,1
Chr10	78000000	79000000	4,2
Chr10	79000000	80000000	3,0
Chr10	80000000	81000000	0,5
Chr10	81000000	82000000	0,5
Chr10	82000000	83000000	2,3
Chr10	83000000	84000000	6,3
Chr10	84000000	85000000	3,3
Chr10	85000000	86000000	4,6
Chr10	86000000	87000000	0,3
Chr10	87000000	88000000	1,7
Chr10	88000000	89000000	1,3
Chr10	89000000	90000000	1,6
Chr10	90000000	91000000	0,6
Chr10	91000000	92000000	2,3
Chr10	93000000	94000000	0,2
Chr10	94000000	95000000	1,7
Chr10	95000000	96000000	1,1
Chr10	96000000	97000000	0,1
Chr11	0	1000000	2,3
Chr11	1000000	2000000	2,3
Chr11	2000000	3000000	0,2
Chr11	3000000	4000000	2,3
Chr11	4000000	5000000	0,6
Chr11	5000000	6000000	0,2
Chr11	6000000	7000000	4,6
Chr11	7000000	8000000	2,2
Chr11	8000000	9000000	0,2
Chr11	9000000	10000000	3,0
Chr11	10000000	11000000	2,1
Chr11	11000000	12000000	2,3
Chr11	12000000	13000000	4,0
Chr11	13000000	14000000	2,3
Chr11	14000000	15000000	9,1
Chr11	15000000	16000000	2,4
Chr11	16000000	17000000	2,0
Chr11	17000000	18000000	4,5
Chr11	18000000	19000000	5,1
Chr11	19000000	20000000	7,4
Chr11	20000000	21000000	13,7
Chr11	21000000	22000000	4,2
Chr11	22000000	23000000	5,4
Chr11	23000000	24000000	8,0
Chr11	24000000	25000000	24,3
Chr11	25000000	26000000	3,1
Chr11	26000000	27000000	3,0
Chr11	27000000	28000000	11,2
Chr11	28000000	29000000	3,0
Chr11	29000000	30000000	4,3
Chr11	30000000	31000000	4,0
Chr11	32000000	33000000	1,0
Chr11	33000000	34000000	6,2
Chr11	34000000	35000000	5,7
Chr11	35000000	36000000	5,1
Chr11	36000000	37000000	27,6
Chr11	37000000	38000000	1,2
Chr11	38000000	39000000	3,1
Chr11	39000000	40000000	6,1
Chr11	40000000	41000000	5,5
Chr11	41000000	42000000	1,6
Chr11	42000000	43000000	0,3
Chr11	43000000	44000000	6,7
Chr11	44000000	45000000	3,3
Chr11	45000000	46000000	4,2
Chr11	46000000	47000000	0,3
Chr11	47000000	48000000	0,13
Chr11	48000000	49000000	0,1
Chr11	49000000	50000000	1,2
Chr11	50000000	51000000	1,0
Chr11	51000000	52000000	1,3
Chr11	52000000	53000000	2,6
Chr11	53000000	54000000	2,8
Chr11	55000000	56000000	0,5
Chr11	56000000	57000000	0,7
Chr11	57000000	58000000	1,2
Chr11	58000000	59000000	0,4
Chr11	59000000	60000000	0,5
Chr11	60000000	61000000	1,1
Chr12	0	1000000	10,2
Chr12	1000000	2000000	3,2
Chr12	2000000	3000000	3,0
Chr12	3000000	4000000	7,2
Chr12	4000000	5000000	1,4
Chr12	5000000	6000000	0,7
Chr12	6000000	7000000	0,2
Chr12	7000000	8000000	1,5
Chr12	8000000	9000000	0,1
Chr12	9000000	10000000	0,2
Chr12	10000000	11000000	1,3
Chr12	11000000	12000000	0,3
Chr12	12000000	13000000	2,6
Chr12	13000000	14000000	0,4
Chr12	15000000	16000000	0,4
Chr12	16000000	17000000	3,1
Chr12	17000000	18000000	0,3
Chr12	18000000	19000000	3,4
Chr12	19000000	20000000	0,3
Chr12	20000000	21000000	0,1
Chr12	21000000	22000000	0,2
Chr12	22000000	23000000	0,9
Chr12	23000000	24000000	0,1
Chr12	24000000	25000000	1,1
Chr12	25000000	26000000	1,4
Chr12	26000000	27000000	1,2
Chr12	27000000	28000000	1,1
Chr12	28000000	29000000	1,2
Chr12	29000000	30000000	1,5
Chr12	30000000	31000000	3,1
Chr12	31000000	32000000	3,2
Chr12	32000000	33000000	4,0
Chr12	33000000	34000000	0,1
Chr12	34000000	35000000	1,3
Chr12	35000000	36000000	0,1
Chr12	36000000	37000000	3,3
Chr12	37000000	38000000	3,5
Chr12	38000000	39000000	0,5
Chr12	39000000	40000000	0,1
Chr12	40000000	41000000	0,8
Chr12	41000000	42000000	0,5
Chr12	42000000	43000000	2,1
Chr12	43000000	44000000	0,3
Chr12	44000000	45000000	2,8
Chr12	45000000	46000000	7,5
Chr12	46000000	47000000	7,4
Chr12	47000000	48000000	1,3
Chr12	48000000	49000000	1,3
Chr12	49000000	50000000	0,3
Chr12	50000000	51000000	2,1
Chr12	51000000	52000000	0,3
Chr12	52000000	53000000	0,3
Chr12	53000000	54000000	1,1
Chr12	54000000	55000000	3,1
Chr12	55000000	56000000	4,3
Chr12	56000000	57000000	1,2
Chr12	57000000	58000000	1,7
Chr12	59000000	60000000	3,1
Chr12	60000000	61000000	4,1
Chr12	61000000	62000000	0,1
Chr12	62000000	63000000	0,5
Chr12	63000000	64000000	1,6
Chr12	64000000	65000000	2,1
Chr12	65000000	66000000	1,4
Chr12	66000000	67000000	0,3
Chr12	67000000	68000000	5,0
Chr12	68000000	69000000	1,2
Chr12	69000000	70000000	0,4
Chr12	70000000	71000000	1,3
Chr12	71000000	72000000	2,5
Chr12	72000000	73000000	1,1
Chr12	73000000	74000000	1,1
Chr12	74000000	75000000	4,7
Chr12	75000000	76000000	0,2
Chr12	76000000	77000000	2,3
Chr12	77000000	78000000	1,1
Chr12	78000000	79000000	3,4
Chr12	79000000	80000000	0,2
Chr12	80000000	81000000	3,2
Chr12	81000000	82000000	4,10
Chr12	82000000	83000000	1,1
Chr12	83000000	84000000	3,6
Chr12	84000000	85000000	1,1
Chr13	0	1000000	1,1
Chr13	1000000	2000000	0,3
Chr13	2000000	3000000	0,4
Chr13	4000000	5000000	1,8
Chr13	5000000	6000000	0,7
Chr13	6000000	7000000	2,3
Chr13	7000000	8000000	1,5
Chr13	8000000	9000000	3,8
Chr13	9000000	10000000	0,2
Chr13	10000000	11000000	0,3
Chr13	11000000	12000000	7,1
Chr13	12000000	13000000	0,4
Chr13	13000000	14000000	4,4
Chr13	14000000	15000000	0,5
Chr13	15000000	16000000	2,0
Chr13	16000000	17000000	3,8
Chr13	17000000	18000000	0,4
Chr13	18000000	19000000	1,6
Chr13	19000000	20000000	1,2
Chr13	20000000	21000000	0,2
Chr13	21000000	22000000	1,3
Chr13	22000000	23000000	0,1
Chr13	23000000	24000000	1,6
Chr13	24000000	25000000	1,2
Chr13	25000000	26000000	0,3
Chr13	26000000	27000000	0,2
Chr13	27000000	28000000	0,9
Chr13	28000000	29000000	1,3
Chr13	29000000	30000000	1,2
Chr13	30000000	31000000	1,3
Chr13	31000000	32000000	1,2
Chr13	32000000	33000000	0,2
Chr13	33000000	34000000	0,5
Chr13	34000000	35000000	4,8
Chr13	35000000	36000000	0,5
Chr13	36000000	37000000	0,1
Chr13	37000000	38000000	0,5
Chr13	38000000	39000000	2,4
Chr13	39000000	40000000	3,6
Chr13	40000000	41000000	2,1
Chr13	41000000	42000000	3,2
Chr13	42000000	43000000	0,1
Chr13	43000000	44000000	1,0
Chr13	44000000	45000000	0,2
Chr13	46000000	47000000	2,3
Chr13	47000000	48000000	2,2
Chr13	48000000	49000000	2,3
Chr13	49000000	50000000	0,4
Chr13	50000000	51000000	2,2
Chr13	51000000	52000000	0,10
Chr13	52000000	53000000	0,3
Chr13	53000000	54000000	0,2
Chr13	54000000	55000000	7,5
Chr13	55000000	56000000	0,2
Chr13	57000000	58000000	4,5
Chr13	58000000	59000000	4,2
Chr13	59000000	60000000	0,5
Chr13	60000000	61000000	1,6
Chr13	61000000	62000000	1,0
Chr13	62000000	63000000	0,3
Chr13	63000000	64000000	4,0
Chr13	64000000	65000000	6,0
Chr13	65000000	66000000	5,2
Chr13	66000000	67000000	5,3
Chr13	67000000	68000000	6,0
Chr13	68000000	69000000	7,2
Chr13	69000000	70000000	0,1
Chr13	70000000	71000000	2,2
Chr13	71000000	72000000	3,5
Chr13	72000000	73000000	2,1
Chr13	73000000	74000000	2,5
Chr13	74000000	75000000	2,10
Chr13	75000000	76000000	5,2
Chr13	76000000	77000000	5,1
Chr13	77000000	78000000	2,6
Chr13	78000000	79000000	0,2
Chr13	79000000	80000000	1,6
Chr13	80000000	81000000	1,3
Chr13	81000000	82000000	2,4
Chr13	82000000	83000000	0,1
Chr13	83000000	84000000	0,7
Chr13	84000000	85000000	3,1
Chr13	85000000	86000000	0,9
Chr13	86000000	87000000	0,5
Chr14	0	1000000	0,2
Chr14	1000000	2000000	2,4
Chr14	2000000	3000000	3,0
Chr14	3000000	4000000	0,2
Chr14	4000000	5000000	0,4
Chr14	5000000	6000000	2,0
Chr14	7000000	8000000	1,5
Chr14	8000000	9000000	2,2
Chr14	9000000	10000000	0,2
Chr14	10000000	11000000	2,0
Chr14	11000000	12000000	0,4
Chr14	12000000	13000000	0,3
Chr14	13000000	14000000	2,3
Chr14	15000000	16000000	5,1
Chr14	16000000	17000000	1,2
Chr14	17000000	18000000	1,8
Chr14	18000000	19000000	1,4
Chr14	19000000	20000000	3,0
Chr14	20000000	21000000	5,4
Chr14	21000000	22000000	0,1
Chr14	22000000	23000000	6,2
Chr14	23000000	24000000	6,4
Chr14	24000000	25000000	3,4
Chr14	25000000	26000000	2,4
Chr14	26000000	27000000	1,1
Chr14	27000000	28000000	7,2
Chr14	28000000	29000000	0,7
Chr14	29000000	30000000	0,5
Chr14	30000000	31000000	0,2
Chr14	31000000	32000000	0,4
Chr14	32000000	33000000	0,6
Chr14	33000000	34000000	0,1
Chr14	35000000	36000000	0,4
Chr14	36000000	37000000	0,1
Chr14	37000000	38000000	9,5
Chr14	38000000	39000000	11,1
Chr14	39000000	40000000	3,1
Chr14	40000000	41000000	1,3
Chr14	41000000	42000000	5,2
Chr14	42000000	43000000	5,1
Chr14	43000000	44000000	3,1
Chr14	44000000	45000000	0,6
Chr14	45000000	46000000	0,4
Chr14	46000000	47000000	0,10
Chr14	47000000	48000000	2,3
Chr14	48000000	49000000	2,1
Chr14	49000000	50000000	8,3
Chr14	50000000	51000000	12,2
Chr14	51000000	52000000	4,4
Chr14	52000000	53000000	2,0
Chr14	53000000	54000000	2,0
Chr14	54000000	55000000	7,1
Chr14	55000000	56000000	1,5
Chr14	56000000	57000000	6,0
Chr14	57000000	58000000	5,2
Chr14	58000000	59000000	6,1
Chr14	59000000	60000000	12,3
Chr14	60000000	61000000	5,4
Chr14	61000000	62000000	4,2
Chr14	62000000	63000000	0,1
Chr14	63000000	64000000	0,4
Chr14	64000000	65000000	2,3
Chr14	65000000	66000000	0,4
Chr14	66000000	67000000	3,0
Chr14	67000000	68000000	0,2
Chr14	68000000	69000000	6,7
Chr14	69000000	70000000	12,10
Chr14	70000000	71000000	3,4
Chr15	0	1000000	1,4
Chr15	1000000	2000000	2,3
Chr15	2000000	3000000	1,3
Chr15	3000000	4000000	0,4
Chr15	4000000	5000000	0,4
Chr15	5000000	6000000	1,1
Chr15	6000000	7000000	0,7
Chr15	7000000	8000000	1,1
Chr15	8000000	9000000	2,8
Chr15	9000000	10000000	1,4
Chr15	10000000	11000000	0,3
Chr15	11000000	12000000	0,1
Chr15	13000000	14000000	1,0
Chr15	15000000	16000000	3,2
Chr15	16000000	17000000	2,6
Chr15	17000000	18000000	2,3
Chr15	18000000	19000000	2,3
Chr15	19000000	20000000	0,7
Chr15	20000000	21000000	0,3
Chr15	21000000	22000000	1,2
Chr15	22000000	23000000	0,5
Chr15	23000000	24000000	1,0
Chr15	24000000	25000000	1,10
Chr15	25000000	26000000	2,4
Chr15	26000000	27000000	1,9
Chr15	27000000	28000000	2,9
Chr15	28000000	29000000	0,3
Chr15	29000000	30000000	0,4
Chr15	30000000	31000000	8,1
Chr15	31000000	32000000	3,1
Chr15	32000000	33000000	6,5
Chr15	33000000	34000000	0,3
Chr15	34000000	35000000	2,5
Chr15	35000000	36000000	1,4
Chr15	36000000	37000000	0,6
Chr15	37000000	38000000	3,1
Chr15	38000000	39000000	1,2
Chr15	39000000	40000000	1,1
Chr15	40000000	41000000	0,1
Chr15	42000000	43000000	4,2
Chr15	43000000	44000000	1,7
Chr15	44000000	45000000	2,3
Chr15	45000000	46000000	1,8
Chr15	46000000	47000000	2,1
Chr15	47000000	48000000	0,5
Chr15	48000000	49000000	6,5
Chr15	49000000	50000000	5,0
Chr15	50000000	51000000	3,0
Chr15	51000000	52000000	3,1
Chr15	52000000	53000000	1,2
Chr15	53000000	54000000	1,0
Chr15	54000000	55000000	7,3
Chr15	55000000	56000000	2,1
Chr15	56000000	57000000	3,2
Chr15	57000000	58000000	2,2
Chr15	58000000	59000000	1,2
Chr15	59000000	60000000	4,2
Chr15	60000000	61000000	0,2
Chr15	61000000	62000000	0,7
Chr15	62000000	63000000	0,2
Chr15	64000000	65000000	3,0
Chr15	66000000	67000000	0,5
Chr15	67000000	68000000	0,2
Chr15	68000000	69000000	3,5
Chr15	69000000	70000000	0,6
Chr15	70000000	71000000	1,3
Chr15	71000000	72000000	1,0
Chr15	72000000	73000000	0,3
Chr15	74000000	75000000	1,5
Chr15	75000000	76000000	0,2
Chr15	76000000	77000000	2,1
Chr15	77000000	78000000	0,2
Chr15	78000000	79000000	0,8
Chr15	79000000	80000000	0,4
Chr15	80000000	81000000	3,0
Chr15	81000000	82000000	5,3
Chr15	82000000	83000000	3,2
Chr15	83000000	84000000	7,6
Chr15	84000000	85000000	0,5
Chr15	85000000	86000000	2,1
Chr15	87000000	88000000	4,4
Chr15	88000000	89000000	0,5
Chr15	89000000	90000000	0,3
Chr15	90000000	91000000	0,2
Chr16	0	1000000	0,5
Chr16	1000000	2000000	0,2
Chr16	2000000	3000000	3,4
Chr16	3000000	4000000	3,5
Chr16	4000000	5000000	2,5
Chr16	5000000	6000000	1,4
Chr16	6000000	7000000	1,0
Chr16	7000000	8000000	3,6
Chr16	8000000	9000000	2,4
Chr16	9000000	10000000	2,0
Chr16	11000000	12000000	0,4
Chr16	12000000	13000000	0,3
Chr16	13000000	14000000	0,6
Chr16	14000000	15000000	4,4
Chr16	15000000	16000000	0,2
Chr16	16000000	17000000	1,4
Chr16	17000000	18000000	0,2
Chr16	18000000	19000000	0,2
Chr16	19000000	20000000	0,1
Chr16	20000000	21000000	0,5
Chr16	21000000	22000000	2,1
Chr16	23000000	24000000	1,5
Chr16	24000000	25000000	1,4
Chr16	25000000	26000000	3,2
Chr16	26000000	27000000	0,9
Chr16	28000000	29000000	2,2
Chr16	29000000	30000000	0,4
Chr16	30000000	31000000	2,9
Chr16	31000000	32000000	0,3
Chr16	32000000	33000000	0,2
Chr16	33000000	34000000	1,3
Chr16	34000000	35000000	1,0
Chr16	35000000	36000000	1,0
Chr16	36000000	37000000	0,2
Chr16	37000000	38000000	2,6
Chr16	38000000	39000000	1,5
Chr16	39000000	40000000	0,3
Chr16	40000000	41000000	1,3
Chr16	41000000	42000000	2,11
Chr16	42000000	43000000	1,0
Chr16	43000000	44000000	3,0
Chr16	44000000	45000000	0,3
Chr16	45000000	46000000	0,3
Chr16	46000000	47000000	0,1
Chr16	47000000	48000000	0,12
Chr16	48000000	49000000	0,3
Chr16	49000000	50000000	0,2
Chr16	50000000	51000000	0,3
Chr16	51000000	52000000	0,3
Chr16	52000000	53000000	0,2
Chr16	53000000	54000000	1,3
Chr16	54000000	55000000	0,1
Chr16	55000000	56000000	1,3
Chr16	56000000	57000000	1,6
Chr16	57000000	58000000	2,3
Chr16	58000000	59000000	1,1
Chr16	59000000	60000000	0,1
Chr16	60000000	61000000	0,4
Chr16	61000000	62000000	2,2
Chr16	62000000	63000000	2,2
Chr16	63000000	64000000	0,4
Chr16	64000000	65000000	1,11
Chr16	65000000	66000000	0,6
Chr16	66000000	67000000	1,4
Chr16	67000000	68000000	0,3
Chr16	68000000	69000000	3,9
Chr16	69000000	70000000	0,1
Chr16	70000000	71000000	2,2
Chr16	71000000	72000000	6,3
Chr16	72000000	73000000	0,1
Chr16	73000000	74000000	0,3
Chr16	74000000	75000000	0,2
Chr16	75000000	76000000	0,5
Chr16	76000000	77000000	1,1
Chr16	77000000	78000000	4,4
Chr16	78000000	79000000	1,0
Chr17	0	1000000	2,7
Chr17	1000000	2000000	0,6
Chr17	2000000	3000000	2,1
Chr17	3000000	4000000	0,6
Chr17	4000000	5000000	2,1
Chr17	5000000	6000000	1,6
Chr17	6000000	7000000	0,5
Chr17	7000000	8000000	0,2
Chr17	8000000	9000000	0,3
Chr17	9000000	10000000	1,5
Chr17	10000000	11000000	1,0
Chr17	11000000	12000000	4,3
Chr17	12000000	13000000	0,4
Chr17	13000000	14000000	0,3
Chr17	14000000	15000000	2,6
Chr17	15000000	16000000	4,5
Chr17	16000000	17000000	0,7
Chr17	17000000	18000000	0,3
Chr17	18000000	19000000	1,1
Chr17	19000000	20000000	0,2
Chr17	20000000	21000000	1,15
Chr17	21000000	22000000	1,7
Chr17	22000000	23000000	1,4
Chr17	23000000	24000000	1,3
Chr17	24000000	25000000	0,3
Chr17	25000000	26000000	1,2
Chr17	26000000	27000000	1,4
Chr17	27000000	28000000	3,6
Chr17	28000000	29000000	0,1
Chr17	29000000	30000000	0,3
Chr17	30000000	31000000	1,3
Chr17	31000000	32000000	1,2
Chr17	32000000	33000000	5,5
Chr17	33000000	34000000	0,3
Chr17	34000000	35000000	2,6
Chr17	35000000	36000000	0,2
Chr17	36000000	37000000	1,3
Chr17	37000000	38000000	2,0
[truncated: 670 more rows]

## Sheet: Husheep-VS-F2.CG.change
Chromosome	Window Start	Window End	Number of HyperDMRs, HypoDMRs (CG)
Chr01	0	1000000	10,8
Chr01	1000000	2000000	22,21
Chr01	2000000	3000000	28,14
Chr01	3000000	4000000	20,20
Chr01	4000000	5000000	21,16
Chr01	5000000	6000000	28,16
Chr01	6000000	7000000	19,18
Chr01	7000000	8000000	17,6
Chr01	8000000	9000000	26,11
Chr01	9000000	10000000	18,13
Chr01	10000000	11000000	19,7
Chr01	11000000	12000000	13,11
Chr01	12000000	13000000	4,14
Chr01	13000000	14000000	11,10
Chr01	14000000	15000000	19,12
Chr01	15000000	16000000	10,12
Chr01	16000000	17000000	11,2
Chr01	17000000	18000000	14,10
Chr01	18000000	19000000	9,12
Chr01	19000000	20000000	13,6
Chr01	20000000	21000000	7,5
Chr01	21000000	22000000	6,4
Chr01	22000000	23000000	15,7
Chr01	23000000	24000000	20,9
Chr01	24000000	25000000	8,10
Chr01	25000000	26000000	14,24
Chr01	26000000	27000000	9,3
Chr01	27000000	28000000	6,3
Chr01	28000000	29000000	9,5
Chr01	29000000	30000000	12,4
Chr01	30000000	31000000	13,5
Chr01	31000000	32000000	6,11
Chr01	32000000	33000000	7,9
Chr01	33000000	34000000	6,9
Chr01	34000000	35000000	9,7
Chr01	35000000	36000000	6,5
Chr01	36000000	37000000	8,8
Chr01	37000000	38000000	13,5
Chr01	38000000	39000000	18,7
Chr01	39000000	40000000	2,7
Chr01	40000000	41000000	13,5
Chr01	41000000	42000000	7,5
Chr01	42000000	43000000	12,7
Chr01	43000000	44000000	6,6
Chr01	44000000	45000000	5,4
Chr01	45000000	46000000	11,3
Chr01	46000000	47000000	5,5
Chr01	47000000	48000000	2,3
Chr01	48000000	49000000	6,6
Chr01	49000000	50000000	6,1
Chr01	50000000	51000000	12,7
Chr01	51000000	52000000	6,8
Chr01	52000000	53000000	5,0
Chr01	53000000	54000000	3,4
Chr01	54000000	55000000	4,5
Chr01	55000000	56000000	11,5
Chr01	56000000	57000000	18,4
Chr01	57000000	58000000	12,6
Chr01	58000000	59000000	11,7
Chr01	59000000	60000000	7,3
Chr01	60000000	61000000	9,3
Chr01	61000000	62000000	3,3
Chr01	62000000	63000000	0,3
Chr01	63000000	64000000	3,5
Chr01	64000000	65000000	3,3
Chr01	65000000	66000000	12,4
Chr01	66000000	67000000	10,8
Chr01	67000000	68000000	4,12
Chr01	68000000	69000000	7,7
Chr01	69000000	70000000	5,10
Chr01	70000000	71000000	7,2
Chr01	71000000	72000000	9,14
Chr01	72000000	73000000	7,4
Chr01	73000000	74000000	8,3
Chr01	74000000	75000000	5,8
Chr01	75000000	76000000	9,6
Chr01	76000000	77000000	8,6
Chr01	77000000	78000000	12,7
Chr01	78000000	79000000	6,5
Chr01	79000000	80000000	3,5
Chr01	80000000	81000000	4,8
Chr01	81000000	82000000	10,2
Chr01	82000000	83000000	14,6
Chr01	83000000	84000000	1,8
Chr01	84000000	85000000	9,10
Chr01	85000000	86000000	9,9
Chr01	86000000	87000000	2,3
Chr01	87000000	88000000	3,10
Chr01	88000000	89000000	14,3
Chr01	89000000	90000000	12,12
Chr01	90000000	91000000	11,6
Chr01	91000000	92000000	10,7
Chr01	92000000	93000000	11,11
Chr01	93000000	94000000	7,7
Chr01	94000000	95000000	12,2
Chr01	95000000	96000000	16,5
Chr01	96000000	97000000	10,9
Chr01	97000000	98000000	13,12
Chr01	98000000	99000000	18,11
Chr01	99000000	100000000	7,12
Chr01	100000000	101000000	2,6
Chr01	101000000	102000000	6,4
Chr01	102000000	103000000	13,4
Chr01	103000000	104000000	23,19
Chr01	104000000	105000000	6,5
Chr01	105000000	106000000	12,21
Chr01	106000000	107000000	11,3
Chr01	107000000	108000000	10,7
Chr01	108000000	109000000	10,8
Chr01	109000000	110000000	10,7
Chr01	110000000	111000000	9,14
Chr01	111000000	112000000	15,9
Chr01	112000000	113000000	11,11
Chr01	113000000	114000000	6,2
Chr01	114000000	115000000	13,9
Chr01	115000000	116000000	5,12
Chr01	116000000	117000000	6,10
Chr01	117000000	118000000	7,9
Chr01	118000000	119000000	6,7
Chr01	119000000	120000000	11,5
Chr01	120000000	121000000	11,9
Chr01	121000000	122000000	7,4
Chr01	122000000	123000000	9,4
Chr01	123000000	124000000	11,4
Chr01	124000000	125000000	9,13
Chr01	125000000	126000000	5,9
Chr01	126000000	127000000	7,4
Chr01	127000000	128000000	9,10
Chr01	128000000	129000000	13,13
Chr01	129000000	130000000	9,6
Chr01	130000000	131000000	15,7
Chr01	131000000	132000000	18,6
Chr01	132000000	133000000	21,18
Chr01	133000000	134000000	10,7
Chr01	134000000	135000000	6,8
Chr01	135000000	136000000	12,6
Chr01	136000000	137000000	8,4
Chr01	137000000	138000000	4,6
Chr01	138000000	139000000	7,10
Chr01	139000000	140000000	18,12
Chr01	140000000	141000000	5,5
Chr01	141000000	142000000	6,4
Chr01	142000000	143000000	2,7
Chr01	143000000	144000000	5,6
Chr01	144000000	145000000	10,5
Chr01	145000000	146000000	7,2
Chr01	146000000	147000000	7,6
Chr01	147000000	148000000	4,0
Chr01	148000000	149000000	5,8
Chr01	149000000	150000000	6,6
Chr01	150000000	151000000	1,9
Chr01	151000000	152000000	6,7
Chr01	152000000	153000000	8,3
Chr01	153000000	154000000	9,4
Chr01	154000000	155000000	10,9
Chr01	155000000	156000000	18,7
Chr01	156000000	157000000	7,7
Chr01	157000000	158000000	9,3
Chr01	158000000	159000000	8,2
Chr01	159000000	160000000	11,4
Chr01	160000000	161000000	2,3
Chr01	161000000	162000000	7,10
Chr01	162000000	163000000	4,9
Chr01	163000000	164000000	3,6
Chr01	164000000	165000000	8,3
Chr01	165000000	166000000	6,6
Chr01	166000000	167000000	3,7
Chr01	167000000	168000000	6,2
Chr01	168000000	169000000	5,4
Chr01	169000000	170000000	8,8
Chr01	170000000	171000000	1,11
Chr01	171000000	172000000	9,10
Chr01	172000000	173000000	9,6
Chr01	173000000	174000000	9,4
Chr01	174000000	175000000	7,1
Chr01	175000000	176000000	16,7
Chr01	176000000	177000000	5,4
Chr01	177000000	178000000	14,3
Chr01	178000000	179000000	11,10
Chr01	179000000	180000000	7,5
Chr01	180000000	181000000	9,13
Chr01	181000000	182000000	8,1
Chr01	182000000	183000000	1,6
Chr01	183000000	184000000	5,4
Chr01	184000000	185000000	3,8
Chr01	185000000	186000000	11,0
Chr01	186000000	187000000	6,10
Chr01	187000000	188000000	6,0
Chr01	188000000	189000000	8,4
Chr01	189000000	190000000	7,4
Chr01	190000000	191000000	11,6
Chr01	191000000	192000000	10,16
Chr01	192000000	193000000	15,3
Chr01	193000000	194000000	8,4
Chr01	194000000	195000000	14,9
Chr01	195000000	196000000	15,10
Chr01	196000000	197000000	10,19
Chr01	197000000	198000000	7,3
Chr01	198000000	199000000	6,3
Chr01	199000000	200000000	10,4
Chr01	200000000	201000000	14,7
Chr01	201000000	202000000	9,6
Chr01	202000000	203000000	4,11
Chr01	203000000	204000000	6,7
Chr01	204000000	205000000	13,3
Chr01	205000000	206000000	6,1
Chr01	206000000	207000000	15,5
Chr01	207000000	208000000	8,8
Chr01	208000000	209000000	15,7
Chr01	209000000	210000000	4,7
Chr01	210000000	211000000	2,6
Chr01	211000000	212000000	7,5
Chr01	212000000	213000000	14,9
Chr01	213000000	214000000	8,0
Chr01	214000000	215000000	10,5
Chr01	215000000	216000000	8,3
Chr01	216000000	217000000	11,4
Chr01	217000000	218000000	12,5
Chr01	218000000	219000000	10,8
Chr01	219000000	220000000	6,7
Chr01	220000000	221000000	16,8
Chr01	221000000	222000000	10,7
Chr01	222000000	223000000	9,7
Chr01	223000000	224000000	14,3
Chr01	224000000	225000000	9,4
Chr01	225000000	226000000	10,7
Chr01	226000000	227000000	14,5
Chr01	227000000	228000000	20,9
Chr01	228000000	229000000	8,8
Chr01	229000000	230000000	2,6
Chr01	230000000	231000000	1,2
Chr01	231000000	232000000	3,5
Chr01	232000000	233000000	6,5
Chr01	233000000	234000000	6,11
Chr01	234000000	235000000	9,8
Chr01	235000000	236000000	7,8
Chr01	236000000	237000000	12,8
Chr01	237000000	238000000	10,7
Chr01	238000000	239000000	14,7
Chr01	239000000	240000000	8,8
Chr01	240000000	241000000	5,4
Chr01	241000000	242000000	4,2
Chr01	242000000	243000000	8,3
Chr01	243000000	244000000	6,5
Chr01	244000000	245000000	6,3
Chr01	245000000	246000000	7,5
Chr01	246000000	247000000	4,3
Chr01	247000000	248000000	9,6
Chr01	248000000	249000000	14,7
Chr01	249000000	250000000	12,6
Chr01	250000000	251000000	7,4
Chr01	251000000	252000000	15,2
Chr01	252000000	253000000	7,4
Chr01	253000000	254000000	12,3
Chr01	254000000	255000000	14,7
Chr01	255000000	256000000	7,4
Chr01	256000000	257000000	8,14
Chr01	257000000	258000000	9,4
Chr01	258000000	259000000	12,5
Chr01	259000000	260000000	11,10
Chr01	260000000	261000000	15,4
Chr01	261000000	262000000	11,4
Chr01	262000000	263000000	17,11
Chr01	263000000	264000000	6,2
Chr01	264000000	265000000	8,4
Chr01	265000000	266000000	8,2
Chr01	266000000	267000000	10,11
Chr01	267000000	268000000	12,5
Chr01	268000000	269000000	4,5
Chr01	269000000	270000000	15,10
Chr01	270000000	271000000	7,9
Chr01	271000000	272000000	5,7
Chr01	272000000	273000000	12,7
Chr01	273000000	274000000	4,8
Chr01	274000000	275000000	12,6
Chr01	275000000	276000000	10,5
Chr01	276000000	277000000	8,3
Chr01	277000000	278000000	18,7
Chr01	278000000	279000000	9,12
Chr01	279000000	280000000	2,5
Chr01	280000000	281000000	3,3
Chr01	281000000	282000000	10,3
Chr01	282000000	283000000	6,3
Chr01	283000000	284000000	12,9
Chr01	284000000	285000000	10,6
Chr01	285000000	286000000	6,5
Chr01	286000000	287000000	11,12
Chr01	287000000	288000000	7,5
Chr01	288000000	289000000	14,22
Chr01	289000000	290000000	13,7
Chr01	290000000	291000000	20,13
Chr01	291000000	292000000	29,14
Chr01	292000000	293000000	16,19
Chr01	293000000	294000000	26,21
Chr01	294000000	295000000	29,23
Chr01	295000000	296000000	25,12
Chr01	296000000	297000000	19,15
Chr01	297000000	298000000	18,28
Chr01	298000000	299000000	42,17
Chr01	299000000	300000000	30,21
Chr01	300000000	301000000	45,17
Chr01	301000000	302000000	8,4
Chr02	0	1000000	35,21
Chr02	1000000	2000000	34,24
Chr02	2000000	3000000	28,34
Chr02	3000000	4000000	26,23
Chr02	4000000	5000000	16,20
Chr02	5000000	6000000	22,13
Chr02	6000000	7000000	16,19
Chr02	7000000	8000000	28,12
Chr02	8000000	9000000	10,9
Chr02	9000000	10000000	12,12
Chr02	10000000	11000000	18,5
Chr02	11000000	12000000	18,12
Chr02	12000000	13000000	18,5
Chr02	13000000	14000000	10,10
Chr02	14000000	15000000	12,10
Chr02	15000000	16000000	16,2
Chr02	16000000	17000000	18,10
Chr02	17000000	18000000	11,8
Chr02	18000000	19000000	10,7
Chr02	19000000	20000000	4,2
Chr02	20000000	21000000	3,5
Chr02	21000000	22000000	6,0
Chr02	22000000	23000000	15,3
Chr02	23000000	24000000	10,9
Chr02	24000000	25000000	10,5
Chr02	25000000	26000000	10,5
Chr02	26000000	27000000	4,6
Chr02	27000000	28000000	10,6
Chr02	28000000	29000000	12,8
Chr02	29000000	30000000	11,5
Chr02	30000000	31000000	3,4
Chr02	31000000	32000000	13,2
Chr02	32000000	33000000	4,8
Chr02	33000000	34000000	6,9
Chr02	34000000	35000000	9,9
Chr02	35000000	36000000	10,4
Chr02	36000000	37000000	7,4
Chr02	37000000	38000000	6,2
Chr02	38000000	39000000	4,4
Chr02	39000000	40000000	8,6
Chr02	40000000	41000000	6,5
Chr02	41000000	42000000	13,19
Chr02	42000000	43000000	13,8
Chr02	43000000	44000000	4,10
Chr02	44000000	45000000	17,11
Chr02	45000000	46000000	6,9
Chr02	46000000	47000000	6,11
Chr02	47000000	48000000	9,6
Chr02	48000000	49000000	8,9
Chr02	49000000	50000000	3,5
Chr02	50000000	51000000	13,9
Chr02	51000000	52000000	6,6
Chr02	52000000	53000000	10,5
Chr02	53000000	54000000	10,6
Chr02	54000000	55000000	10,1
Chr02	55000000	56000000	4,4
Chr02	56000000	57000000	10,3
Chr02	57000000	58000000	4,2
Chr02	58000000	59000000	2,3
Chr02	59000000	60000000	6,11
Chr02	60000000	61000000	13,6
Chr02	61000000	62000000	17,2
Chr02	62000000	63000000	7,11
Chr02	63000000	64000000	8,7
Chr02	64000000	65000000	6,6
Chr02	65000000	66000000	3,4
Chr02	66000000	67000000	5,5
Chr02	67000000	68000000	12,5
Chr02	68000000	69000000	10,5
Chr02	69000000	70000000	13,6
Chr02	70000000	71000000	13,2
Chr02	71000000	72000000	5,10
Chr02	72000000	73000000	13,8
Chr02	73000000	74000000	12,8
Chr02	74000000	75000000	5,12
Chr02	75000000	76000000	11,6
Chr02	76000000	77000000	13,9
Chr02	77000000	78000000	13,6
Chr02	78000000	79000000	11,10
Chr02	79000000	80000000	7,4
Chr02	80000000	81000000	7,6
Chr02	81000000	82000000	2,1
Chr02	82000000	83000000	15,11
Chr02	83000000	84000000	3,3
Chr02	84000000	85000000	6,6
Chr02	85000000	86000000	10,7
Chr02	86000000	87000000	7,7
Chr02	87000000	88000000	4,7
Chr02	88000000	89000000	10,6
Chr02	89000000	90000000	8,10
Chr02	90000000	91000000	7,9
Chr02	91000000	92000000	10,11
Chr02	92000000	93000000	8,5
Chr02	93000000	94000000	6,4
Chr02	94000000	95000000	11,11
Chr02	95000000	96000000	10,10
Chr02	96000000	97000000	8,7
Chr02	97000000	98000000	12,4
Chr02	98000000	99000000	3,8
Chr02	99000000	100000000	15,5
Chr02	100000000	101000000	6,13
Chr02	101000000	102000000	5,2
Chr02	102000000	103000000	3,8
Chr02	103000000	104000000	18,6
Chr02	104000000	105000000	17,7
Chr02	105000000	106000000	11,4
Chr02	106000000	107000000	2,10
Chr02	107000000	108000000	4,6
Chr02	108000000	109000000	6,3
Chr02	109000000	110000000	8,5
Chr02	110000000	111000000	11,15
Chr02	111000000	112000000	18,20
Chr02	112000000	113000000	20,15
Chr02	113000000	114000000	20,12
Chr02	114000000	115000000	10,11
Chr02	115000000	116000000	12,20
Chr02	116000000	117000000	14,10
Chr02	117000000	118000000	6,8
Chr02	118000000	119000000	7,8
Chr02	119000000	120000000	8,6
Chr02	120000000	121000000	18,15
Chr02	121000000	122000000	17,14
Chr02	122000000	123000000	15,9
Chr02	123000000	124000000	16,7
Chr02	124000000	125000000	10,9
Chr02	125000000	126000000	2,3
Chr02	126000000	127000000	6,2
Chr02	127000000	128000000	10,9
Chr02	128000000	129000000	17,7
Chr02	129000000	130000000	16,3
Chr02	130000000	131000000	10,8
Chr02	131000000	132000000	5,6
Chr02	132000000	133000000	11,8
Chr02	133000000	134000000	8,5
Chr02	134000000	135000000	11,3
Chr02	135000000	136000000	5,4
Chr02	136000000	137000000	13,5
Chr02	137000000	138000000	8,9
Chr02	138000000	139000000	9,5
Chr02	139000000	140000000	6,6
Chr02	140000000	141000000	8,3
Chr02	141000000	142000000	13,9
Chr02	142000000	143000000	15,6
Chr02	143000000	144000000	12,8
Chr02	144000000	145000000	12,16
Chr02	145000000	146000000	5,7
Chr02	146000000	147000000	19,12
Chr02	147000000	148000000	20,5
Chr02	148000000	149000000	11,16
Chr02	149000000	150000000	8,6
Chr02	150000000	151000000	13,8
Chr02	151000000	152000000	20,8
Chr02	152000000	153000000	24,12
Chr02	153000000	154000000	6,3
Chr02	154000000	155000000	5,3
Chr02	155000000	156000000	13,7
Chr02	156000000	157000000	10,13
Chr02	157000000	158000000	4,4
Chr02	158000000	159000000	11,6
Chr02	159000000	160000000	13,9
Chr02	160000000	161000000	11,6
Chr02	161000000	162000000	17,14
Chr02	162000000	163000000	10,1
Chr02	163000000	164000000	11,10
Chr02	164000000	165000000	7,7
Chr02	165000000	166000000	18,6
Chr02	166000000	167000000	5,1
Chr02	167000000	168000000	9,4
Chr02	168000000	169000000	0,5
Chr02	169000000	170000000	10,8
Chr02	170000000	171000000	11,8
Chr02	171000000	172000000	14,3
Chr02	172000000	173000000	9,7
Chr02	173000000	174000000	5,9
Chr02	174000000	175000000	11,8
Chr02	175000000	176000000	8,4
Chr02	176000000	177000000	13,7
Chr02	177000000	178000000	6,6
Chr02	178000000	179000000	8,5
Chr02	179000000	180000000	2,7
Chr02	180000000	181000000	4,3
Chr02	181000000	182000000	6,4
Chr02	182000000	183000000	11,5
Chr02	183000000	184000000	4,4
Chr02	184000000	185000000	6,4
Chr02	185000000	186000000	3,1
Chr02	186000000	187000000	13,9
Chr02	187000000	188000000	11,7
Chr02	188000000	189000000	11,15
Chr02	189000000	190000000	6,6
Chr02	190000000	191000000	5,5
Chr02	191000000	192000000	9,4
Chr02	192000000	193000000	11,7
Chr02	193000000	194000000	3,5
Chr02	194000000	195000000	6,5
Chr02	195000000	196000000	6,6
Chr02	196000000	197000000	5,13
Chr02	197000000	198000000	12,3
Chr02	198000000	199000000	11,10
Chr02	199000000	200000000	11,10
Chr02	200000000	201000000	8,9
Chr02	201000000	202000000	4,4
Chr02	202000000	203000000	3,4
Chr02	203000000	204000000	6,4
Chr02	204000000	205000000	5,5
Chr02	205000000	206000000	8,3
Chr02	206000000	207000000	4,2
Chr02	207000000	208000000	5,4
Chr02	208000000	209000000	4,2
Chr02	209000000	210000000	5,2
Chr02	210000000	211000000	4,4
Chr02	211000000	212000000	9,2
Chr02	212000000	213000000	6,8
Chr02	213000000	214000000	1,6
Chr02	214000000	215000000	10,6
Chr02	215000000	216000000	4,5
Chr02	216000000	217000000	11,15
Chr02	217000000	218000000	5,4
Chr02	218000000	219000000	12,5
Chr02	219000000	220000000	15,3
Chr02	220000000	221000000	10,7
Chr02	221000000	222000000	17,3
Chr02	222000000	223000000	16,14
Chr02	223000000	224000000	9,3
Chr02	224000000	225000000	12,12
Chr02	225000000	226000000	8,16
Chr02	226000000	227000000	10,4
Chr02	227000000	228000000	8,7
Chr02	228000000	229000000	15,6
Chr02	229000000	230000000	8,8
Chr02	230000000	231000000	3,1
Chr02	231000000	232000000	9,2
Chr02	232000000	233000000	17,10
Chr02	233000000	234000000	6,10
Chr02	234000000	235000000	8,4
Chr02	235000000	236000000	10,2
Chr02	236000000	237000000	9,8
Chr02	237000000	238000000	5,5
Chr02	238000000	239000000	13,5
Chr02	239000000	240000000	4,16
Chr02	240000000	241000000	5,4
Chr02	241000000	242000000	12,7
Chr02	242000000	243000000	7,10
Chr02	243000000	244000000	8,1
Chr02	244000000	245000000	7,5
Chr02	245000000	246000000	6,2
Chr02	246000000	247000000	5,4
Chr02	247000000	248000000	7,11
Chr02	248000000	249000000	6,3
Chr02	249000000	250000000	17,14
Chr02	250000000	251000000	15,9
Chr02	251000000	252000000	14,9
Chr02	252000000	253000000	14,12
Chr02	253000000	254000000	18,10
Chr02	254000000	255000000	18,1
Chr02	255000000	256000000	12,9
Chr02	256000000	257000000	11,11
Chr02	257000000	258000000	14,13
Chr02	258000000	259000000	16,9
Chr02	259000000	260000000	12,9
Chr02	260000000	261000000	30,25
Chr02	261000000	262000000	18,14
Chr02	262000000	263000000	17,11
Chr02	263000000	264000000	25,26
Chr02	264000000	265000000	37,26
Chr02	265000000	266000000	15,17
Chr03	0	1000000	31,16
Chr03	1000000	2000000	19,14
Chr03	2000000	3000000	30,17
Chr03	3000000	4000000	23,14
Chr03	4000000	5000000	27,25
Chr03	5000000	6000000	24,19
Chr03	6000000	7000000	21,20
Chr03	7000000	8000000	10,11
Chr03	8000000	9000000	12,16
Chr03	9000000	10000000	10,13
Chr03	10000000	11000000	9,7
Chr03	11000000	12000000	7,6
Chr03	12000000	13000000	6,9
Chr03	13000000	14000000	6,5
Chr03	14000000	15000000	18,14
Chr03	15000000	16000000	9,15
Chr03	16000000	17000000	13,13
Chr03	17000000	18000000	18,10
Chr03	18000000	19000000	17,19
Chr03	19000000	20000000	12,5
Chr03	20000000	21000000	17,13
Chr03	21000000	22000000	16,13
Chr03	22000000	23000000	6,4
Chr03	23000000	24000000	5,3
Chr03	24000000	25000000	4,4
Chr03	25000000	26000000	11,12
Chr03	26000000	27000000	9,5
Chr03	27000000	28000000	9,12
Chr03	28000000	29000000	7,10
Chr03	29000000	30000000	15,10
Chr03	30000000	31000000	12,1
Chr03	31000000	32000000	3,1
Chr03	32000000	33000000	7,10
Chr03	33000000	34000000	7,7
Chr03	34000000	35000000	16,12
Chr03	35000000	36000000	13,5
Chr03	36000000	37000000	9,2
Chr03	37000000	38000000	8,8
Chr03	38000000	39000000	4,7
Chr03	39000000	40000000	14,6
Chr03	40000000	41000000	10,5
Chr03	41000000	42000000	14,5
Chr03	42000000	43000000	9,7
Chr03	43000000	44000000	19,7
Chr03	44000000	45000000	11,7
Chr03	45000000	46000000	19,5
Chr03	46000000	47000000	12,3
Chr03	47000000	48000000	7,4
Chr03	48000000	49000000	11,5
Chr03	49000000	50000000	1,4
Chr03	50000000	51000000	6,7
Chr03	51000000	52000000	2,1
Chr03	52000000	53000000	2,4
Chr03	53000000	54000000	4,9
Chr03	54000000	55000000	8,6
Chr03	55000000	56000000	12,3
Chr03	56000000	57000000	1,5
Chr03	57000000	58000000	6,7
Chr03	58000000	59000000	6,5
Chr03	59000000	60000000	2,1
Chr03	60000000	61000000	4,7
Chr03	61000000	62000000	15,7
Chr03	62000000	63000000	6,3
Chr03	63000000	64000000	16,8
Chr03	64000000	65000000	12,3
Chr03	65000000	66000000	7,12
Chr03	66000000	67000000	16,11
Chr03	67000000	68000000	9,8
Chr03	68000000	69000000	9,3
Chr03	69000000	70000000	5,4
Chr03	70000000	71000000	4,3
Chr03	71000000	72000000	8,6
Chr03	72000000	73000000	13,8
Chr03	73000000	74000000	7,5
Chr03	74000000	75000000	8,7
Chr03	75000000	76000000	8,13
Chr03	76000000	77000000	6,4
Chr03	77000000	78000000	0,8
Chr03	78000000	79000000	11,1
Chr03	79000000	80000000	5,6
Chr03	80000000	81000000	5,2
Chr03	81000000	82000000	6,2
Chr03	82000000	83000000	12,7
Chr03	83000000	84000000	6,17
Chr03	84000000	85000000	10,6
Chr03	85000000	86000000	26,6
Chr03	86000000	87000000	11,5
Chr03	87000000	88000000	14,6
Chr03	88000000	89000000	5,1
Chr03	89000000	90000000	13,9
Chr03	90000000	91000000	30,4
Chr03	91000000	92000000	16,9
Chr03	92000000	93000000	11,0
Chr03	93000000	94000000	10,7
Chr03	94000000	95000000	6,1
Chr03	95000000	96000000	4,5
Chr03	96000000	97000000	9,7
Chr03	97000000	98000000	12,5
Chr03	98000000	99000000	13,4
Chr03	99000000	100000000	16,9
Chr03	100000000	101000000	12,4
Chr03	101000000	102000000	7,12
Chr03	102000000	103000000	12,6
Chr03	103000000	104000000	20,8
Chr03	104000000	105000000	16,22
Chr03	105000000	106000000	32,14
Chr03	106000000	107000000	34,24
Chr03	107000000	108000000	24,16
Chr03	108000000	109000000	21,7
Chr03	109000000	110000000	24,17
Chr03	110000000	111000000	14,15
Chr03	111000000	112000000	27,13
Chr03	112000000	113000000	17,22
Chr03	113000000	114000000	8,6
Chr03	114000000	115000000	9,9
Chr03	115000000	116000000	11,8
Chr03	116000000	117000000	5,14
Chr03	117000000	118000000	8,7
Chr03	118000000	119000000	17,6
Chr03	119000000	120000000	20,13
Chr03	120000000	121000000	16,9
Chr03	121000000	122000000	9,4
Chr03	122000000	123000000	10,7
Chr03	123000000	124000000	9,9
Chr03	124000000	125000000	10,8
Chr03	125000000	126000000	12,8
Chr03	126000000	127000000	13,10
Chr03	127000000	128000000	8,5
Chr03	128000000	129000000	6,0
Chr03	129000000	130000000	4,3
Chr03	130000000	131000000	15,8
Chr03	131000000	132000000	4,8
Chr03	132000000	133000000	8,1
Chr03	133000000	134000000	8,4
Chr03	134000000	135000000	9,6
Chr03	135000000	136000000	22,6
Chr03	136000000	137000000	8,4
Chr03	137000000	138000000	5,9
Chr03	138000000	139000000	18,10
Chr03	139000000	140000000	10,17
Chr03	140000000	141000000	17,11
Chr03	141000000	142000000	14,7
Chr03	142000000	143000000	14,22
Chr03	143000000	144000000	7,11
Chr03	144000000	145000000	11,8
Chr03	145000000	146000000	14,7
Chr03	146000000	147000000	9,4
Chr03	147000000	148000000	6,10
Chr03	148000000	149000000	12,2
Chr03	149000000	150000000	5,11
Chr03	150000000	151000000	12,13
Chr03	151000000	152000000	9,5
Chr03	152000000	153000000	7,3
Chr03	153000000	154000000	4,4
Chr03	154000000	155000000	4,3
Chr03	155000000	156000000	5,2
Chr03	156000000	157000000	9,9
Chr03	157000000	158000000	12,0
Chr03	158000000	159000000	5,0
Chr03	159000000	160000000	9,2
Chr03	160000000	161000000	7,8
Chr03	161000000	162000000	9,5
Chr03	162000000	163000000	11,0
Chr03	163000000	164000000	8,7
Chr03	164000000	165000000	14,9
Chr03	165000000	166000000	20,11
Chr03	166000000	167000000	14,6
Chr03	167000000	168000000	11,9
Chr03	168000000	169000000	15,3
Chr03	169000000	170000000	7,5
Chr03	170000000	171000000	4,6
Chr03	171000000	172000000	6,2
Chr03	172000000	173000000	10,8
Chr03	173000000	174000000	15,2
Chr03	174000000	175000000	6,9
Chr03	175000000	176000000	8,3
Chr03	176000000	177000000	3,7
Chr03	177000000	178000000	4,4
Chr03	178000000	179000000	11,8
Chr03	179000000	180000000	15,9
Chr03	180000000	181000000	5,12
Chr03	181000000	182000000	8,4
Chr03	182000000	183000000	6,9
Chr03	183000000	184000000	6,3
Chr03	184000000	185000000	8,10
Chr03	185000000	186000000	9,6
Chr03	186000000	187000000	11,5
Chr03	187000000	188000000	14,11
Chr03	188000000	189000000	8,4
Chr03	189000000	190000000	5,2
Chr03	190000000	191000000	10,9
Chr03	191000000	192000000	11,9
Chr03	192000000	193000000	13,8
Chr03	193000000	194000000	3,6
Chr03	194000000	195000000	4,7
Chr03	195000000	196000000	11,4
Chr03	196000000	197000000	3,5
Chr03	197000000	198000000	4,3
Chr03	198000000	199000000	10,3
Chr03	199000000	200000000	4,4
Chr03	200000000	201000000	13,6
Chr03	201000000	202000000	13,3
Chr03	202000000	203000000	10,9
Chr03	203000000	204000000	12,10
Chr03	204000000	205000000	13,8
Chr03	205000000	206000000	7,6
Chr03	206000000	207000000	13,6
Chr03	207000000	208000000	9,6
Chr03	208000000	209000000	12,5
Chr03	209000000	210000000	5,2
Chr03	210000000	211000000	8,7
Chr03	211000000	212000000	12,8
Chr03	212000000	213000000	5,13
Chr03	213000000	214000000	12,9
Chr03	214000000	215000000	8,8
Chr03	215000000	216000000	6,5
Chr03	216000000	217000000	10,16
Chr03	217000000	218000000	17,9
Chr03	218000000	219000000	12,12
Chr03	219000000	220000000	6,2
Chr03	220000000	221000000	10,8
Chr03	221000000	222000000	16,5
Chr03	222000000	223000000	5,12
Chr03	223000000	224000000	7,11
Chr03	224000000	225000000	14,11
Chr03	225000000	226000000	14,8
Chr03	226000000	227000000	13,12
Chr03	227000000	228000000	23,13
Chr03	228000000	229000000	30,18
Chr03	229000000	230000000	11,16
Chr03	230000000	231000000	15,17
Chr03	231000000	232000000	11,13
Chr03	232000000	233000000	9,9
Chr03	233000000	234000000	17,10
Chr03	234000000	235000000	17,18
Chr03	235000000	236000000	17,24
Chr03	236000000	237000000	29,24
Chr03	237000000	238000000	32,26
Chr03	238000000	239000000	28,30
Chr03	239000000	240000000	27,33
Chr03	240000000	241000000	26,16
Chr03	241000000	242000000	1,4
Chr04	0	1000000	8,3
Chr04	1000000	2000000	8,5
Chr04	2000000	3000000	8,3
Chr04	3000000	4000000	5,3
Chr04	4000000	5000000	13,5
Chr04	5000000	6000000	8,16
Chr04	6000000	7000000	25,9
Chr04	7000000	8000000	10,4
Chr04	8000000	9000000	13,7
Chr04	9000000	10000000	19,19
Chr04	10000000	11000000	24,11
Chr04	11000000	12000000	21,7
Chr04	12000000	13000000	12,5
Chr04	13000000	14000000	24,11
Chr04	14000000	15000000	4,8
Chr04	15000000	16000000	16,5
Chr04	16000000	17000000	10,9
Chr04	17000000	18000000	14,7
Chr04	18000000	19000000	12,7
Chr04	19000000	20000000	1,7
Chr04	20000000	21000000	8,5
Chr04	21000000	22000000	6,5
Chr04	22000000	23000000	19,14
Chr04	23000000	24000000	9,11
Chr04	24000000	25000000	12,4
Chr04	25000000	26000000	10,6
Chr04	26000000	27000000	5,2
Chr04	27000000	28000000	10,9
Chr04	28000000	29000000	12,5
Chr04	29000000	30000000	7,15
Chr04	30000000	31000000	9,9
Chr04	31000000	32000000	6,9
Chr04	32000000	33000000	14,7
Chr04	33000000	34000000	11,6
Chr04	34000000	35000000	7,12
Chr04	35000000	36000000	12,6
Chr04	36000000	37000000	13,10
Chr04	37000000	38000000	21,8
Chr04	38000000	39000000	5,10
Chr04	39000000	40000000	15,2
Chr04	40000000	41000000	3,8
Chr04	41000000	42000000	10,8
Chr04	42000000	43000000	7,14
Chr04	43000000	44000000	14,7
Chr04	44000000	45000000	4,5
Chr04	45000000	46000000	12,6
Chr04	46000000	47000000	8,9
Chr04	47000000	48000000	9,4
Chr04	48000000	49000000	11,6
Chr04	49000000	50000000	9,7
Chr04	50000000	51000000	14,2
Chr04	51000000	52000000	5,3
Chr04	52000000	53000000	6,10
Chr04	53000000	54000000	9,4
Chr04	54000000	55000000	15,12
Chr04	55000000	56000000	5,9
Chr04	56000000	57000000	9,2
Chr04	57000000	58000000	9,4
Chr04	58000000	59000000	10,1
Chr04	59000000	60000000	11,3
Chr04	60000000	61000000	5,1
Chr04	61000000	62000000	6,3
Chr04	62000000	63000000	8,10
Chr04	63000000	64000000	12,12
Chr04	64000000	65000000	6,4
Chr04	65000000	66000000	4,3
Chr04	66000000	67000000	7,5
Chr04	67000000	68000000	4,10
Chr04	68000000	69000000	14,9
Chr04	69000000	70000000	8,12
Chr04	70000000	71000000	19,5
Chr04	71000000	72000000	15,11
Chr04	72000000	73000000	16,4
Chr04	73000000	74000000	15,7
Chr04	74000000	75000000	10,11
Chr04	75000000	76000000	22,16
Chr04	76000000	77000000	29,6
Chr04	77000000	78000000	7,16
Chr04	78000000	79000000	10,5
Chr04	79000000	80000000	6,12
Chr04	80000000	81000000	3,4
Chr04	81000000	82000000	7,5
Chr04	82000000	83000000	11,2
Chr04	83000000	84000000	11,8
Chr04	84000000	85000000	6,8
Chr04	85000000	86000000	9,12
Chr04	86000000	87000000	5,10
Chr04	87000000	88000000	10,14
Chr04	88000000	89000000	11,3
Chr04	89000000	90000000	13,6
Chr04	90000000	91000000	11,1
Chr04	91000000	92000000	3,0
Chr04	92000000	93000000	9,11
Chr04	93000000	94000000	6,7
Chr04	94000000	95000000	10,10
Chr04	95000000	96000000	8,7
Chr04	96000000	97000000	10,6
Chr04	97000000	98000000	13,5
Chr04	98000000	99000000	7,7
Chr04	99000000	100000000	6,4
Chr04	100000000	101000000	14,3
Chr04	101000000	102000000	8,6
Chr04	102000000	103000000	4,11
Chr04	103000000	104000000	14,8
Chr04	104000000	105000000	9,4
Chr04	105000000	106000000	14,12
Chr04	106000000	107000000	17,12
Chr04	107000000	108000000	7,16
Chr04	108000000	109000000	12,9
Chr04	109000000	110000000	10,7
Chr04	110000000	111000000	6,7
Chr04	111000000	112000000	14,14
Chr04	112000000	113000000	25,11
Chr04	113000000	114000000	11,17
Chr04	114000000	115000000	18,7
Chr04	115000000	116000000	9,6
Chr04	116000000	117000000	10,12
Chr04	117000000	118000000	8,6
Chr04	118000000	119000000	11,6
Chr04	119000000	120000000	17,14
Chr04	120000000	121000000	17,8
Chr04	121000000	122000000	25,12
Chr04	122000000	123000000	8,8
Chr04	123000000	124000000	36,14
Chr04	124000000	125000000	14,37
Chr04	125000000	126000000	23,27
Chr04	126000000	127000000	32,33
Chr04	127000000	128000000	27,14
Chr04	128000000	129000000	21,20
Chr04	129000000	130000000	20,11
Chr04	130000000	131000000	5,0
Chr05	0	1000000	9,7
Chr05	1000000	2000000	12,17
Chr05	2000000	3000000	24,16
Chr05	3000000	4000000	13,10
Chr05	4000000	5000000	9,9
Chr05	5000000	6000000	11,8
Chr05	6000000	7000000	20,14
Chr05	7000000	8000000	5,6
Chr05	8000000	9000000	3,3
Chr05	9000000	10000000	14,6
Chr05	10000000	11000000	12,13
Chr05	11000000	12000000	15,10
Chr05	12000000	13000000	7,5
Chr05	13000000	14000000	7,7
Chr05	14000000	15000000	12,12
Chr05	15000000	16000000	14,11
Chr05	16000000	17000000	20,17
Chr05	17000000	18000000	16,11
Chr05	18000000	19000000	15,10
Chr05	19000000	20000000	9,5
Chr05	20000000	21000000	9,2
Chr05	21000000	22000000	5,4
Chr05	22000000	23000000	8,8
Chr05	23000000	24000000	9,10
Chr05	24000000	25000000	10,12
Chr05	25000000	26000000	14,12
Chr05	26000000	27000000	6,4
Chr05	27000000	28000000	8,4
Chr05	28000000	29000000	16,7
Chr05	29000000	30000000	10,7
Chr05	30000000	31000000	10,7
Chr05	31000000	32000000	7,11
Chr05	32000000	33000000	5,7
Chr05	33000000	34000000	11,8
Chr05	34000000	35000000	8,4
Chr05	35000000	36000000	7,4
Chr05	36000000	37000000	7,2
Chr05	37000000	38000000	12,12
Chr05	38000000	39000000	6,4
Chr05	39000000	40000000	5,8
Chr05	40000000	41000000	11,5
Chr05	41000000	42000000	10,10
Chr05	42000000	43000000	2,8
Chr05	43000000	44000000	8,13
Chr05	44000000	45000000	4,6
Chr05	45000000	46000000	7,22
Chr05	46000000	47000000	14,7
Chr05	47000000	48000000	5,6
Chr05	48000000	49000000	7,11
Chr05	49000000	50000000	11,11
Chr05	50000000	51000000	8,5
Chr05	51000000	52000000	12,8
Chr05	52000000	53000000	10,5
Chr05	53000000	54000000	4,5
Chr05	54000000	55000000	11,12
Chr05	55000000	56000000	5,4
Chr05	56000000	57000000	8,9
Chr05	57000000	58000000	7,2
Chr05	58000000	59000000	8,5
Chr05	59000000	60000000	8,9
Chr05	60000000	61000000	13,5
Chr05	61000000	62000000	7,8
Chr05	62000000	63000000	6,4
Chr05	63000000	64000000	6,5
Chr05	64000000	65000000	7,11
Chr05	65000000	66000000	4,2
Chr05	66000000	67000000	7,6
Chr05	67000000	68000000	10,3
Chr05	68000000	69000000	8,4
Chr05	69000000	70000000	5,4
Chr05	70000000	71000000	4,8
Chr05	71000000	72000000	7,4
Chr05	72000000	73000000	2,2
Chr05	73000000	74000000	11,12
Chr05	74000000	75000000	7,11
Chr05	75000000	76000000	12,8
Chr05	76000000	77000000	4,1
Chr05	77000000	78000000	10,5
Chr05	78000000	79000000	6,6
Chr05	79000000	80000000	14,4
Chr05	80000000	81000000	8,3
Chr05	81000000	82000000	7,5
Chr05	82000000	83000000	9,3
Chr05	83000000	84000000	10,11
Chr05	84000000	85000000	13,9
Chr05	85000000	86000000	4,4
Chr05	86000000	87000000	4,13
Chr05	87000000	88000000	13,6
Chr05	88000000	89000000	3,2
Chr05	89000000	90000000	1,4
Chr05	90000000	91000000	9,6
Chr05	91000000	92000000	10,6
Chr05	92000000	93000000	10,9
Chr05	93000000	94000000	17,19
Chr05	94000000	95000000	12,2
Chr05	95000000	96000000	10,8
Chr05	96000000	97000000	13,7
Chr05	97000000	98000000	6,0
Chr05	98000000	99000000	7,1
Chr05	99000000	100000000	9,12
Chr05	100000000	101000000	8,13
Chr05	101000000	102000000	21,19
Chr05	102000000	103000000	17,10
Chr05	103000000	104000000	7,10
Chr05	104000000	105000000	16,9
Chr05	105000000	106000000	15,6
Chr05	106000000	107000000	11,7
Chr05	107000000	108000000	15,11
Chr05	108000000	109000000	9,14
Chr05	109000000	110000000	14,13
Chr05	110000000	111000000	17,3
Chr05	111000000	112000000	9,5
Chr05	112000000	113000000	1,13
Chr05	113000000	114000000	29,23
Chr05	114000000	115000000	22,12
Chr05	115000000	116000000	29,24
Chr05	116000000	117000000	28,22
Chr05	117000000	118000000	9,6
Chr06	0	1000000	12,18
Chr06	1000000	2000000	8,5
Chr06	2000000	3000000	3,11
Chr06	3000000	4000000	15,2
Chr06	4000000	5000000	8,1
Chr06	5000000	6000000	23,8
Chr06	6000000	7000000	9,6
Chr06	7000000	8000000	13,3
Chr06	8000000	9000000	9,7
Chr06	9000000	10000000	6,9
Chr06	10000000	11000000	3,4
Chr06	11000000	12000000	7,4
Chr06	12000000	13000000	7,14
Chr06	13000000	14000000	3,3
Chr06	14000000	15000000	14,8
Chr06	15000000	16000000	20,11
Chr06	16000000	17000000	12,14
Chr06	17000000	18000000	22,19
Chr06	18000000	19000000	10,11
Chr06	19000000	20000000	11,11
Chr06	20000000	21000000	19,16
Chr06	21000000	22000000	9,6
Chr06	22000000	23000000	9,3
Chr06	23000000	24000000	11,5
Chr06	24000000	25000000	12,14
Chr06	25000000	26000000	9,7
Chr06	26000000	27000000	17,6
Chr06	27000000	28000000	15,5
Chr06	28000000	29000000	11,8
Chr06	29000000	30000000	6,8
Chr06	30000000	31000000	17,6
Chr06	31000000	32000000	5,5
Chr06	32000000	33000000	2,4
Chr06	33000000	34000000	15,5
Chr06	34000000	35000000	11,6
Chr06	35000000	36000000	8,14
Chr06	36000000	37000000	4,8
Chr06	37000000	38000000	5,7
Chr06	38000000	39000000	10,6
Chr06	39000000	40000000	9,2
Chr06	40000000	41000000	15,9
Chr06	41000000	42000000	7,4
Chr06	42000000	43000000	9,7
Chr06	43000000	44000000	6,6
Chr06	44000000	45000000	18,5
Chr06	45000000	46000000	5,7
Chr06	46000000	47000000	9,10
Chr06	47000000	48000000	11,3
Chr06	48000000	49000000	15,6
Chr06	49000000	50000000	18,4
Chr06	50000000	51000000	17,9
Chr06	51000000	52000000	15,9
Chr06	52000000	53000000	8,6
Chr06	53000000	54000000	6,5
Chr06	54000000	55000000	3,8
Chr06	55000000	56000000	5,5
Chr06	56000000	57000000	9,5
Chr06	57000000	58000000	13,4
Chr06	58000000	59000000	12,4
Chr06	59000000	60000000	4,3
Chr06	60000000	61000000	4,5
Chr06	61000000	62000000	11,4
Chr06	62000000	63000000	10,6
Chr06	63000000	64000000	8,12
Chr06	64000000	65000000	9,8
Chr06	65000000	66000000	11,17
Chr06	66000000	67000000	5,10
Chr06	67000000	68000000	10,1
Chr06	68000000	69000000	8,3
Chr06	69000000	70000000	6,8
Chr06	70000000	71000000	5,3
Chr06	71000000	72000000	8,3
Chr06	72000000	73000000	12,3
Chr06	73000000	74000000	5,5
Chr06	74000000	75000000	7,6
Chr06	75000000	76000000	11,10
Chr06	76000000	77000000	6,11
Chr06	77000000	78000000	9,3
Chr06	78000000	79000000	12,2
Chr06	79000000	80000000	12,9
Chr06	80000000	81000000	8,5
Chr06	81000000	82000000	10,4
Chr06	82000000	83000000	8,4
Chr06	83000000	84000000	6,6
Chr06	84000000	85000000	21,5
Chr06	85000000	86000000	7,9
Chr06	86000000	87000000	13,6
Chr06	87000000	88000000	10,4
Chr06	88000000	89000000	9,4
Chr06	89000000	90000000	7,3
Chr06	90000000	91000000	7,1
Chr06	91000000	92000000	1,7
Chr06	92000000	93000000	18,2
Chr06	93000000	94000000	3,3
Chr06	94000000	95000000	6,3
Chr06	95000000	96000000	16,2
Chr06	96000000	97000000	5,5
Chr06	97000000	98000000	8,4
Chr06	98000000	99000000	11,7
Chr06	99000000	100000000	5,12
Chr06	100000000	101000000	8,7
Chr06	101000000	102000000	17,15
Chr06	102000000	103000000	9,10
Chr06	103000000	104000000	12,12
Chr06	104000000	105000000	5,8
Chr06	105000000	106000000	9,9
Chr06	106000000	107000000	12,12
Chr06	107000000	108000000	12,18
Chr06	108000000	109000000	12,7
Chr06	109000000	110000000	11,8
Chr06	110000000	111000000	14,6
Chr06	111000000	112000000	8,6
Chr06	112000000	113000000	17,12
Chr06	113000000	114000000	17,13
Chr06	114000000	115000000	9,12
Chr06	115000000	116000000	22,6
Chr06	116000000	117000000	7,16
Chr06	117000000	118000000	5,4
Chr06	118000000	119000000	8,7
Chr06	119000000	120000000	15,6
Chr06	120000000	121000000	11,6
Chr06	121000000	122000000	9,9
Chr06	122000000	123000000	11,13
Chr06	123000000	124000000	23,13
Chr06	124000000	125000000	15,16
Chr06	125000000	126000000	19,16
Chr06	126000000	127000000	31,28
Chr06	127000000	128000000	19,24
Chr06	128000000	129000000	32,22
Chr06	129000000	130000000	9,7
Chr07	0	1000000	7,17
Chr07	1000000	2000000	13,13
Chr07	2000000	3000000	12,9
Chr07	3000000	4000000	2,4
Chr07	4000000	5000000	10,5
Chr07	5000000	6000000	15,9
Chr07	6000000	7000000	15,20
Chr07	7000000	8000000	10,12
Chr07	8000000	9000000	23,12
Chr07	9000000	10000000	15,19
Chr07	10000000	11000000	16,18
Chr07	11000000	12000000	23,11
Chr07	12000000	13000000	16,9
Chr07	13000000	14000000	18,7
Chr07	14000000	15000000	12,5
Chr07	15000000	16000000	9,13
Chr07	16000000	17000000	7,5
Chr07	17000000	18000000	16,12
Chr07	18000000	19000000	4,11
Chr07	19000000	20000000	17,6
Chr07	20000000	21000000	8,9
Chr07	21000000	22000000	12,7
Chr07	22000000	23000000	25,11
Chr07	23000000	24000000	9,9
Chr07	24000000	25000000	1,2
Chr07	25000000	26000000	8,12
Chr07	26000000	27000000	4,7
Chr07	27000000	28000000	4,9
Chr07	28000000	29000000	6,4
Chr07	29000000	30000000	8,11
Chr07	30000000	31000000	4,8
Chr07	31000000	32000000	9,3
Chr07	32000000	33000000	10,7
Chr07	33000000	34000000	6,4
Chr07	34000000	35000000	6,3
Chr07	35000000	36000000	2,7
Chr07	36000000	37000000	4,5
Chr07	37000000	38000000	13,8
Chr07	38000000	39000000	16,1
Chr07	39000000	40000000	7,6
Chr07	40000000	41000000	5,8
Chr07	41000000	42000000	6,2
Chr07	42000000	43000000	3,16
Chr07	43000000	44000000	7,5
Chr07	44000000	45000000	13,4
Chr07	45000000	46000000	10,8
Chr07	46000000	47000000	11,7
Chr07	47000000	48000000	24,6
Chr07	48000000	49000000	8,3
Chr07	49000000	50000000	12,6
Chr07	50000000	51000000	20,5
Chr07	51000000	52000000	11,15
Chr07	52000000	53000000	10,3
Chr07	53000000	54000000	8,7
Chr07	54000000	55000000	9,3
Chr07	55000000	56000000	9,2
Chr07	56000000	57000000	6,0
Chr07	57000000	58000000	8,4
Chr07	58000000	59000000	7,8
Chr07	59000000	60000000	5,6
Chr07	60000000	61000000	9,9
Chr07	61000000	62000000	16,4
Chr07	62000000	63000000	9,6
Chr07	63000000	64000000	6,8
Chr07	64000000	65000000	6,5
Chr07	65000000	66000000	5,1
Chr07	66000000	67000000	6,5
Chr07	67000000	68000000	11,7
Chr07	68000000	69000000	5,15
Chr07	69000000	70000000	13,8
Chr07	70000000	71000000	4,5
Chr07	71000000	72000000	12,11
Chr07	72000000	73000000	10,6
Chr07	73000000	74000000	7,3
Chr07	74000000	75000000	4,8
Chr07	75000000	76000000	13,6
Chr07	76000000	77000000	15,7
Chr07	77000000	78000000	5,1
Chr07	78000000	79000000	8,5
Chr07	79000000	80000000	8,7
Chr07	80000000	81000000	8,15
Chr07	81000000	82000000	8,6
Chr07	82000000	83000000	8,5
Chr07	83000000	84000000	9,8
Chr07	84000000	85000000	10,13
Chr07	85000000	86000000	9,11
Chr07	86000000	87000000	14,12
Chr07	87000000	88000000	8,1
Chr07	88000000	89000000	11,22
Chr07	89000000	90000000	4,12
Chr07	90000000	91000000	11,11
Chr07	91000000	92000000	16,14
Chr07	92000000	93000000	11,6
Chr07	93000000	94000000	12,11
Chr07	94000000	95000000	14,11
Chr07	95000000	96000000	16,5
Chr07	96000000	97000000	16,9
Chr07	97000000	98000000	15,11
Chr07	98000000	99000000	7,17
Chr07	99000000	100000000	14,11
Chr07	100000000	101000000	6,9
Chr07	101000000	102000000	24,11
Chr07	102000000	103000000	14,10
Chr07	103000000	104000000	33,9
Chr07	104000000	105000000	30,21
Chr07	105000000	106000000	20,39
Chr07	106000000	107000000	31,24
Chr07	107000000	108000000	18,13
Chr08	0	1000000	17,17
Chr08	1000000	2000000	12,1
Chr08	2000000	3000000	5,23
Chr08	3000000	4000000	14,12
Chr08	4000000	5000000	9,1
Chr08	5000000	6000000	15,14
Chr08	6000000	7000000	15,7
Chr08	7000000	8000000	17,10
Chr08	8000000	9000000	13,5
Chr08	9000000	10000000	14,6
Chr08	10000000	11000000	13,12
Chr08	11000000	12000000	10,9
Chr08	12000000	13000000	23,10
Chr08	13000000	14000000	10,5
Chr08	14000000	15000000	24,7
Chr08	15000000	16000000	19,6
Chr08	16000000	17000000	17,5
Chr08	17000000	18000000	14,13
Chr08	18000000	19000000	12,15
Chr08	19000000	20000000	3,9
Chr08	20000000	21000000	6,2
Chr08	21000000	22000000	20,18
Chr08	22000000	23000000	15,11
Chr08	23000000	24000000	7,10
Chr08	24000000	25000000	5,12
Chr08	25000000	26000000	12,8
Chr08	26000000	27000000	12,6
Chr08	27000000	28000000	10,0
Chr08	28000000	29000000	16,8
Chr08	29000000	30000000	8,8
Chr08	30000000	31000000	8,5
Chr08	31000000	32000000	6,9
Chr08	32000000	33000000	17,5
Chr08	33000000	34000000	7,3
Chr08	34000000	35000000	11,10
Chr08	35000000	36000000	13,8
Chr08	36000000	37000000	5,9
Chr08	37000000	38000000	7,8
Chr08	38000000	39000000	7,7
Chr08	39000000	40000000	5,1
Chr08	40000000	41000000	12,6
Chr08	41000000	42000000	12,8
Chr08	42000000	43000000	11,11
Chr08	43000000	44000000	4,9
Chr08	44000000	45000000	10,4
Chr08	45000000	46000000	13,16
Chr08	46000000	47000000	8,3
Chr08	47000000	48000000	3,3
Chr08	48000000	49000000	6,5
Chr08	49000000	50000000	5,11
Chr08	50000000	51000000	8,11
Chr08	51000000	52000000	6,4
Chr08	52000000	53000000	5,6
Chr08	53000000	54000000	13,10
Chr08	54000000	55000000	11,7
Chr08	55000000	56000000	7,7
Chr08	56000000	57000000	11,1
Chr08	57000000	58000000	10,8
Chr08	58000000	59000000	8,7
Chr08	59000000	60000000	10,3
Chr08	60000000	61000000	12,6
Chr08	61000000	62000000	9,10
Chr08	62000000	63000000	10,5
Chr08	63000000	64000000	5,4
Chr08	64000000	65000000	7,5
Chr08	65000000	66000000	9,15
Chr08	66000000	67000000	6,1
Chr08	67000000	68000000	10,11
Chr08	68000000	69000000	5,5
Chr08	69000000	70000000	7,7
Chr08	70000000	71000000	9,10
Chr08	71000000	72000000	12,5
Chr08	72000000	73000000	5,2
Chr08	73000000	74000000	12,4
Chr08	74000000	75000000	14,9
Chr08	75000000	76000000	13,19
Chr08	76000000	77000000	4,2
Chr08	77000000	78000000	12,8
Chr08	78000000	79000000	12,4
Chr08	79000000	80000000	21,6
Chr08	80000000	81000000	18,8
Chr08	81000000	82000000	9,6
Chr08	82000000	83000000	18,15
Chr08	83000000	84000000	17,10
Chr08	84000000	85000000	13,8
Chr08	85000000	86000000	10,6
Chr08	86000000	87000000	10,11
Chr08	87000000	88000000	12,13
Chr08	88000000	89000000	15,16
Chr08	89000000	90000000	8,18
Chr08	90000000	91000000	15,20
Chr08	91000000	92000000	34,16
Chr08	92000000	93000000	15,31
Chr08	93000000	94000000	21,25
Chr08	94000000	95000000	26,20
Chr08	95000000	96000000	23,22
Chr08	96000000	97000000	36,28
Chr08	97000000	98000000	29,23
Chr08	98000000	99000000	17,9
Chr09	0	1000000	21,16
Chr09	1000000	2000000	14,9
Chr09	2000000	3000000	11,15
Chr09	3000000	4000000	15,9
Chr09	4000000	5000000	6,7
Chr09	5000000	6000000	20,13
Chr09	6000000	7000000	10,8
Chr09	7000000	8000000	6,5
Chr09	8000000	9000000	8,7
Chr09	9000000	10000000	7,4
Chr09	10000000	11000000	7,4
Chr09	11000000	12000000	12,2
Chr09	12000000	13000000	11,7
Chr09	13000000	14000000	7,3
Chr09	14000000	15000000	12,15
Chr09	15000000	16000000	9,18
Chr09	16000000	17000000	25,16
Chr09	17000000	18000000	23,21
Chr09	18000000	19000000	26,16
Chr09	19000000	20000000	8,5
Chr09	20000000	21000000	20,14
Chr09	21000000	22000000	2,8
Chr09	22000000	23000000	11,14
Chr09	23000000	24000000	18,15
Chr09	24000000	25000000	15,17
Chr09	25000000	26000000	23,11
Chr09	26000000	27000000	4,4
Chr09	27000000	28000000	11,10
Chr09	28000000	29000000	11,7
Chr09	29000000	30000000	5,2
Chr09	30000000	31000000	7,7
Chr09	31000000	32000000	7,10
Chr09	32000000	33000000	6,9
Chr09	33000000	34000000	10,10
Chr09	34000000	35000000	10,12
Chr09	35000000	36000000	11,8
Chr09	36000000	37000000	10,8
Chr09	37000000	38000000	17,19
Chr09	38000000	39000000	13,10
Chr09	39000000	40000000	10,14
Chr09	40000000	41000000	19,3
Chr09	41000000	42000000	17,13
Chr09	42000000	43000000	5,19
Chr09	43000000	44000000	8,13
Chr09	44000000	45000000	14,14
Chr09	45000000	46000000	20,5
Chr09	46000000	47000000	9,7
Chr09	47000000	48000000	22,10
Chr09	48000000	49000000	12,7
Chr09	49000000	50000000	7,7
Chr09	50000000	51000000	13,1
Chr09	51000000	52000000	9,6
Chr09	52000000	53000000	8,7
Chr09	53000000	54000000	7,2
Chr09	54000000	55000000	11,8
Chr09	55000000	56000000	14,10
Chr09	56000000	57000000	1,1
Chr09	57000000	58000000	8,6
Chr09	58000000	59000000	10,8
Chr09	59000000	60000000	5,6
Chr09	60000000	61000000	11,4
Chr09	61000000	62000000	6,10
Chr09	62000000	63000000	8,6
Chr09	63000000	64000000	4,4
Chr09	64000000	65000000	8,4
Chr09	65000000	66000000	9,6
Chr09	66000000	67000000	14,8
Chr09	67000000	68000000	12,6
Chr09	68000000	69000000	4,7
Chr09	69000000	70000000	6,8
Chr09	70000000	71000000	6,3
Chr09	71000000	72000000	12,5
Chr09	72000000	73000000	5,3
Chr09	73000000	74000000	6,4
Chr09	74000000	75000000	9,8
Chr09	75000000	76000000	7,8
Chr09	76000000	77000000	11,1
Chr09	77000000	78000000	7,2
Chr09	78000000	79000000	9,10
Chr09	79000000	80000000	11,4
Chr09	80000000	81000000	10,6
Chr09	81000000	82000000	10,20
Chr09	82000000	83000000	15,12
Chr09	83000000	84000000	22,9
Chr09	84000000	85000000	10,14
Chr09	85000000	86000000	4,10
Chr09	86000000	87000000	12,11
Chr09	87000000	88000000	10,12
Chr09	88000000	89000000	11,13
Chr09	89000000	90000000	17,5
Chr09	90000000	91000000	11,19
Chr09	91000000	92000000	22,12
Chr09	92000000	93000000	9,7
Chr09	93000000	94000000	17,17
Chr09	94000000	95000000	4,9
Chr09	95000000	96000000	7,0
Chr09	96000000	97000000	15,9
Chr09	97000000	98000000	10,11
Chr09	98000000	99000000	16,22
Chr09	99000000	100000000	27,15
Chr09	100000000	101000000	32,15
Chr09	101000000	102000000	17,19
Chr09	102000000	103000000	12,12
Chr09	103000000	104000000	31,29
Chr09	104000000	105000000	27,24
Chr10	0	1000000	13,6
Chr10	1000000	2000000	9,2
Chr10	2000000	3000000	8,4
Chr10	3000000	4000000	7,8
Chr10	4000000	5000000	6,4
Chr10	5000000	6000000	10,5
Chr10	6000000	7000000	4,3
Chr10	7000000	8000000	6,5
Chr10	8000000	9000000	17,5
Chr10	9000000	10000000	6,2
Chr10	10000000	11000000	8,8
Chr10	11000000	12000000	8,10
Chr10	12000000	13000000	20,15
Chr10	13000000	14000000	23,24
Chr10	14000000	15000000	20,10
Chr10	15000000	16000000	19,12
Chr10	16000000	17000000	13,6
Chr10	17000000	18000000	24,18
Chr10	18000000	19000000	22,16
Chr10	19000000	20000000	13,5
Chr10	20000000	21000000	20,7
Chr10	21000000	22000000	18,11
Chr10	22000000	23000000	14,6
Chr10	23000000	24000000	21,19
Chr10	24000000	25000000	22,10
Chr10	25000000	26000000	16,14
Chr10	26000000	27000000	11,4
Chr10	27000000	28000000	10,17
Chr10	28000000	29000000	11,14
Chr10	29000000	30000000	15,5
Chr10	30000000	31000000	9,6
Chr10	31000000	32000000	12,11
Chr10	32000000	33000000	14,13
Chr10	33000000	34000000	10,16
Chr10	34000000	35000000	21,17
Chr10	35000000	36000000	17,19
Chr10	36000000	37000000	23,24
Chr10	37000000	38000000	8,16
Chr10	38000000	39000000	4,5
Chr10	39000000	40000000	9,5
Chr10	40000000	41000000	8,4
Chr10	41000000	42000000	11,4
Chr10	42000000	43000000	11,2
Chr10	43000000	44000000	8,6
Chr10	44000000	45000000	5,6
Chr10	45000000	46000000	9,3
Chr10	46000000	47000000	6,12
Chr10	47000000	48000000	8,5
Chr10	48000000	49000000	10,5
Chr10	49000000	50000000	9,1
Chr10	50000000	51000000	6,6
Chr10	51000000	52000000	12,11
Chr10	52000000	53000000	11,5
Chr10	53000000	54000000	3,5
Chr10	54000000	55000000	23,10
Chr10	55000000	56000000	7,1
Chr10	56000000	57000000	20,10
Chr10	57000000	58000000	12,4
Chr10	58000000	59000000	13,7
Chr10	59000000	60000000	4,7
Chr10	60000000	61000000	3,7
Chr10	61000000	62000000	7,8
Chr10	62000000	63000000	11,4
Chr10	63000000	64000000	9,2
Chr10	64000000	65000000	12,2
Chr10	65000000	66000000	3,7
Chr10	66000000	67000000	3,5
Chr10	67000000	68000000	7,1
Chr10	68000000	69000000	0,1
Chr10	69000000	70000000	8,7
Chr10	70000000	71000000	6,5
Chr10	71000000	72000000	1,5
Chr10	72000000	73000000	4,6
Chr10	73000000	74000000	7,6
Chr10	74000000	75000000	7,7
Chr10	75000000	76000000	7,8
Chr10	76000000	77000000	13,4
Chr10	77000000	78000000	6,9
Chr10	78000000	79000000	5,5
Chr10	79000000	80000000	5,1
Chr10	80000000	81000000	8,11
Chr10	81000000	82000000	10,4
Chr10	82000000	83000000	9,10
Chr10	83000000	84000000	10,13
Chr10	84000000	85000000	23,19
Chr10	85000000	86000000	20,19
Chr10	86000000	87000000	24,14
Chr10	87000000	88000000	12,6
Chr10	88000000	89000000	27,14
Chr10	89000000	90000000	16,15
Chr10	90000000	91000000	6,8
Chr10	91000000	92000000	21,14
Chr10	92000000	93000000	32,35
Chr10	93000000	94000000	23,18
Chr10	94000000	95000000	39,36
Chr10	95000000	96000000	33,30
Chr10	96000000	97000000	45,35
Chr10	97000000	98000000	4,0
Chr11	0	1000000	26,33
Chr11	1000000	2000000	37,28
Chr11	2000000	3000000	42,25
Chr11	3000000	4000000	30,28
Chr11	4000000	5000000	33,35
Chr11	5000000	6000000	36,17
Chr11	6000000	7000000	27,29
Chr11	7000000	8000000	12,9
Chr11	8000000	9000000	23,20
Chr11	9000000	10000000	28,13
Chr11	10000000	11000000	8,9
Chr11	11000000	12000000	6,6
Chr11	12000000	13000000	12,10
Chr11	13000000	14000000	14,5
Chr11	14000000	15000000	16,13
Chr11	15000000	16000000	11,7
Chr11	16000000	17000000	13,10
Chr11	17000000	18000000	10,13
Chr11	18000000	19000000	11,9
Chr11	19000000	20000000	14,13
Chr11	20000000	21000000	11,9
Chr11	21000000	22000000	6,5
Chr11	22000000	23000000	21,13
Chr11	23000000	24000000	4,13
Chr11	24000000	25000000	8,8
Chr11	25000000	26000000	18,17
Chr11	26000000	27000000	18,11
Chr11	27000000	28000000	7,10
Chr11	28000000	29000000	12,10
Chr11	29000000	30000000	11,10
Chr11	30000000	31000000	14,14
Chr11	31000000	32000000	26,14
Chr11	32000000	33000000	10,8
Chr11	33000000	34000000	22,12
Chr11	34000000	35000000	24,11
Chr11	35000000	36000000	19,8
Chr11	36000000	37000000	5,6
Chr11	37000000	38000000	10,6
Chr11	38000000	39000000	12,10
Chr11	39000000	40000000	6,7
Chr11	40000000	41000000	12,12
Chr11	41000000	42000000	17,9
Chr11	42000000	43000000	9,10
Chr11	43000000	44000000	12,16
Chr11	44000000	45000000	17,11
Chr11	45000000	46000000	11,16
Chr11	46000000	47000000	13,13
Chr11	47000000	48000000	17,21
Chr11	48000000	49000000	20,18
Chr11	49000000	50000000	33,12
Chr11	50000000	51000000	13,15
Chr11	51000000	52000000	22,18
Chr11	52000000	53000000	20,13
Chr11	53000000	54000000	16,15
Chr11	54000000	55000000	9,7
Chr11	55000000	56000000	16,10
Chr11	56000000	57000000	9,15
Chr11	57000000	58000000	15,24
Chr11	58000000	59000000	14,12
Chr11	59000000	60000000	22,22
Chr11	60000000	61000000	12,10
Chr12	0	1000000	13,11
Chr12	1000000	2000000	11,8
Chr12	2000000	3000000	16,33
Chr12	3000000	4000000	11,17
Chr12	4000000	5000000	18,11
Chr12	5000000	6000000	12,4
Chr12	6000000	7000000	16,10
Chr12	7000000	8000000	5,5
Chr12	8000000	9000000	2,6
Chr12	9000000	10000000	6,7
Chr12	10000000	11000000	4,9
Chr12	11000000	12000000	4,3
Chr12	12000000	13000000	11,3
Chr12	13000000	14000000	8,14
Chr12	14000000	15000000	4,4
Chr12	15000000	16000000	6,3
Chr12	16000000	17000000	6,6
Chr12	17000000	18000000	10,4
Chr12	18000000	19000000	6,3
Chr12	19000000	20000000	5,7
Chr12	20000000	21000000	6,7
Chr12	21000000	22000000	13,10
Chr12	22000000	23000000	12,8
Chr12	23000000	24000000	15,9
Chr12	24000000	25000000	8,7
Chr12	25000000	26000000	8,5
Chr12	26000000	27000000	7,12
Chr12	27000000	28000000	11,1
Chr12	28000000	29000000	12,5
Chr12	29000000	30000000	13,19
Chr12	30000000	31000000	9,9
Chr12	31000000	32000000	8,8
Chr12	32000000	33000000	6,10
Chr12	33000000	34000000	14,3
Chr12	34000000	35000000	8,5
Chr12	35000000	36000000	1,10
Chr12	36000000	37000000	14,9
Chr12	37000000	38000000	8,0
Chr12	38000000	39000000	3,7
Chr12	39000000	40000000	18,8
Chr12	40000000	41000000	11,2
Chr12	41000000	42000000	8,7
Chr12	42000000	43000000	11,3
Chr12	43000000	44000000	9,2
Chr12	44000000	45000000	8,2
Chr12	45000000	46000000	13,5
Chr12	46000000	47000000	9,9
Chr12	47000000	48000000	16,8
Chr12	48000000	49000000	17,7
Chr12	49000000	50000000	17,1
Chr12	50000000	51000000	13,10
Chr12	51000000	52000000	10,5
Chr12	52000000	53000000	9,6
Chr12	53000000	54000000	10,4
Chr12	54000000	55000000	1,5
Chr12	55000000	56000000	10,8
Chr12	56000000	57000000	15,8
Chr12	57000000	58000000	10,4
Chr12	58000000	59000000	9,1
Chr12	59000000	60000000	3,4
Chr12	60000000	61000000	11,7
Chr12	61000000	62000000	7,5
Chr12	62000000	63000000	12,8
Chr12	63000000	64000000	6,3
Chr12	64000000	65000000	17,2
Chr12	65000000	66000000	11,9
Chr12	66000000	67000000	18,18
Chr12	67000000	68000000	6,7
Chr12	68000000	69000000	14,13
Chr12	69000000	70000000	10,7
Chr12	70000000	71000000	16,8
Chr12	71000000	72000000	14,7
Chr12	72000000	73000000	11,15
Chr12	73000000	74000000	13,9
Chr12	74000000	75000000	29,16
Chr12	75000000	76000000	13,4
Chr12	76000000	77000000	21,12
Chr12	77000000	78000000	19,12
Chr12	78000000	79000000	31,25
Chr12	79000000	80000000	16,24
Chr12	80000000	81000000	39,26
Chr12	81000000	82000000	26,17
Chr12	82000000	83000000	39,26
Chr12	83000000	84000000	20,24
Chr12	84000000	85000000	6,18
Chr13	0	1000000	10,5
Chr13	1000000	2000000	13,17
Chr13	2000000	3000000	9,3
Chr13	3000000	4000000	18,11
Chr13	4000000	5000000	7,12
Chr13	5000000	6000000	5,7
Chr13	6000000	7000000	11,8
Chr13	7000000	8000000	13,8
Chr13	8000000	9000000	19,12
Chr13	9000000	10000000	4,10
Chr13	10000000	11000000	9,15
Chr13	11000000	12000000	23,19
Chr13	12000000	13000000	21,14
Chr13	13000000	14000000	28,13
Chr13	14000000	15000000	12,7
Chr13	15000000	16000000	8,11
Chr13	16000000	17000000	11,8
Chr13	17000000	18000000	11,8
Chr13	18000000	19000000	12,23
Chr13	19000000	20000000	16,13
Chr13	20000000	21000000	14,5
Chr13	21000000	22000000	7,3
Chr13	22000000	23000000	11,3
Chr13	23000000	24000000	13,10
Chr13	24000000	25000000	17,9
Chr13	25000000	26000000	17,8
Chr13	26000000	27000000	12,16
Chr13	27000000	28000000	13,7
Chr13	28000000	29000000	6,6
Chr13	29000000	30000000	12,9
Chr13	30000000	31000000	12,6
Chr13	31000000	32000000	14,2
Chr13	32000000	33000000	7,8
Chr13	33000000	34000000	11,10
Chr13	34000000	35000000	15,8
Chr13	35000000	36000000	14,10
Chr13	36000000	37000000	28,12
Chr13	37000000	38000000	16,7
Chr13	38000000	39000000	7,10
Chr13	39000000	40000000	4,14
Chr13	40000000	41000000	15,21
Chr13	41000000	42000000	14,10
Chr13	42000000	43000000	9,14
Chr13	43000000	44000000	15,14
Chr13	44000000	45000000	9,17
Chr13	45000000	46000000	7,13
Chr13	46000000	47000000	19,28
Chr13	47000000	48000000	25,14
Chr13	48000000	49000000	10,8
Chr13	49000000	50000000	1,3
Chr13	50000000	51000000	10,4
Chr13	51000000	52000000	2,4
Chr13	52000000	53000000	8,8
Chr13	53000000	54000000	2,6
Chr13	54000000	55000000	8,7
Chr13	55000000	56000000	8,11
Chr13	56000000	57000000	7,4
Chr13	57000000	58000000	9,12
Chr13	58000000	59000000	15,11
Chr13	59000000	60000000	17,24
Chr13	60000000	61000000	10,12
Chr13	61000000	62000000	17,14
Chr13	62000000	63000000	3,4
Chr13	63000000	64000000	10,1
Chr13	64000000	65000000	9,8
Chr13	65000000	66000000	0,4
Chr13	66000000	67000000	11,9
Chr13	67000000	68000000	8,9
Chr13	68000000	69000000	8,10
Chr13	69000000	70000000	14,5
Chr13	70000000	71000000	12,11
Chr13	71000000	72000000	4,11
Chr13	72000000	73000000	11,11
Chr13	73000000	74000000	9,10
Chr13	74000000	75000000	15,8
Chr13	75000000	76000000	10,6
Chr13	76000000	77000000	17,14
Chr13	77000000	78000000	12,10
Chr13	78000000	79000000	24,19
Chr13	79000000	80000000	23,18
Chr13	80000000	81000000	18,21
Chr13	81000000	82000000	15,20
Chr13	82000000	83000000	33,32
Chr13	83000000	84000000	37,18
Chr13	84000000	85000000	39,40
Chr13	85000000	86000000	47,36
Chr13	86000000	87000000	50,21
Chr13	87000000	88000000	8,3
Chr14	0	1000000	21,11
Chr14	1000000	2000000	27,23
Chr14	2000000	3000000	10,6
Chr14	3000000	4000000	20,10
Chr14	4000000	5000000	26,15
Chr14	5000000	6000000	33,13
Chr14	6000000	7000000	29,27
Chr14	7000000	8000000	12,32
Chr14	8000000	9000000	17,10
Chr14	9000000	10000000	5,4
Chr14	10000000	11000000	13,14
Chr14	11000000	12000000	21,9
Chr14	12000000	13000000	10,13
Chr14	13000000	14000000	15,11
Chr14	14000000	15000000	9,11
Chr14	15000000	16000000	9,13
Chr14	16000000	17000000	6,0
Chr14	17000000	18000000	6,8
Chr14	18000000	19000000	13,12
Chr14	19000000	20000000	14,9
Chr14	20000000	21000000	15,8
Chr14	21000000	22000000	14,8
Chr14	22000000	23000000	15,5
Chr14	23000000	24000000	17,5
Chr14	24000000	25000000	24,10
Chr14	25000000	26000000	12,11
Chr14	26000000	27000000	9,7
Chr14	27000000	28000000	13,9
Chr14	28000000	29000000	17,10
Chr14	29000000	30000000	17,7
Chr14	30000000	31000000	9,7
Chr14	31000000	32000000	16,9
Chr14	32000000	33000000	10,4
Chr14	33000000	34000000	11,0
Chr14	34000000	35000000	4,8
Chr14	35000000	36000000	14,3
Chr14	36000000	37000000	13,15
Chr14	37000000	38000000	9,10
Chr14	38000000	39000000	14,7
Chr14	39000000	40000000	10,16
Chr14	40000000	41000000	18,10
Chr14	41000000	42000000	10,12
Chr14	42000000	43000000	15,9
Chr14	43000000	44000000	19,18
Chr14	44000000	45000000	29,8
Chr14	45000000	46000000	23,15
Chr14	46000000	47000000	12,13
Chr14	47000000	48000000	13,19
Chr14	48000000	49000000	10,5
Chr14	49000000	50000000	6,7
Chr14	50000000	51000000	11,7
Chr14	51000000	52000000	23,11
Chr14	52000000	53000000	10,14
Chr14	53000000	54000000	14,26
Chr14	54000000	55000000	16,9
Chr14	55000000	56000000	19,16
Chr14	56000000	57000000	20,9
Chr14	57000000	58000000	13,23
Chr14	58000000	59000000	18,18
Chr14	59000000	60000000	20,11
Chr14	60000000	61000000	14,25
Chr14	61000000	62000000	15,13
Chr14	62000000	63000000	4,9
Chr14	63000000	64000000	6,5
Chr14	64000000	65000000	22,10
Chr14	65000000	66000000	9,9
Chr14	66000000	67000000	34,39
Chr14	67000000	68000000	20,18
Chr14	68000000	69000000	21,19
Chr14	69000000	70000000	17,20
Chr14	70000000	71000000	8,3
Chr14	71000000	72000000	1,2
Chr15	0	1000000	11,6
Chr15	1000000	2000000	10,7
Chr15	2000000	3000000	13,2
Chr15	3000000	4000000	7,4
Chr15	4000000	5000000	5,2
Chr15	5000000	6000000	15,6
Chr15	6000000	7000000	10,14
Chr15	7000000	8000000	6,3
Chr15	8000000	9000000	6,9
Chr15	9000000	10000000	13,5
Chr15	10000000	11000000	15,2
Chr15	11000000	12000000	4,4
Chr15	12000000	13000000	8,4
Chr15	13000000	14000000	4,6
Chr15	14000000	15000000	6,2
Chr15	15000000	16000000	11,15
Chr15	16000000	17000000	7,6
Chr15	17000000	18000000	15,9
Chr15	18000000	19000000	9,4
Chr15	19000000	20000000	5,7
Chr15	20000000	21000000	7,5
Chr15	21000000	22000000	5,1
Chr15	22000000	23000000	10,3
Chr15	23000000	24000000	3,4
Chr15	24000000	25000000	27,9
Chr15	25000000	26000000	16,10
Chr15	26000000	27000000	24,13
Chr15	27000000	28000000	15,10
Chr15	28000000	29000000	13,12
Chr15	29000000	30000000	8,10
Chr15	30000000	31000000	11,13
Chr15	31000000	32000000	10,10
Chr15	32000000	33000000	15,7
Chr15	33000000	34000000	9,16
Chr15	34000000	35000000	9,10
Chr15	35000000	36000000	12,4
Chr15	36000000	37000000	13,4
Chr15	37000000	38000000	5,6
Chr15	38000000	39000000	9,9
Chr15	39000000	40000000	4,6
Chr15	40000000	41000000	14,4
Chr15	41000000	42000000	11,5
Chr15	42000000	43000000	9,11
Chr15	43000000	44000000	7,11
Chr15	44000000	45000000	12,7
Chr15	45000000	46000000	5,5
Chr15	46000000	47000000	16,7
Chr15	47000000	48000000	12,7
Chr15	48000000	49000000	6,6
Chr15	49000000	50000000	9,7
Chr15	50000000	51000000	1,6
Chr15	51000000	52000000	10,9
Chr15	52000000	53000000	12,2
Chr15	53000000	54000000	4,7
Chr15	54000000	55000000	8,4
Chr15	55000000	56000000	10,8
Chr15	56000000	57000000	4,3
Chr15	57000000	58000000	12,7
Chr15	58000000	59000000	6,7
Chr15	59000000	60000000	8,8
Chr15	60000000	61000000	8,8
Chr15	61000000	62000000	6,9
Chr15	62000000	63000000	4,4
Chr15	63000000	64000000	13,2
Chr15	64000000	65000000	2,4
Chr15	65000000	66000000	7,0
Chr15	66000000	67000000	10,6
Chr15	67000000	68000000	10,7
Chr15	68000000	69000000	16,10
Chr15	69000000	70000000	10,7
Chr15	70000000	71000000	10,10
Chr15	71000000	72000000	22,16
Chr15	72000000	73000000	12,5
Chr15	73000000	74000000	4,5
Chr15	74000000	75000000	8,1
Chr15	75000000	76000000	9,10
Chr15	76000000	77000000	8,11
Chr15	77000000	78000000	10,6
Chr15	78000000	79000000	12,14
Chr15	79000000	80000000	12,9
Chr15	80000000	81000000	8,28
Chr15	81000000	82000000	18,13
Chr15	82000000	83000000	16,10
Chr15	83000000	84000000	20,23
Chr15	84000000	85000000	9,13
Chr15	85000000	86000000	13,5
Chr15	86000000	87000000	12,4
Chr15	87000000	88000000	36,25
Chr15	88000000	89000000	20,28
Chr15	89000000	90000000	45,22
Chr15	90000000	91000000	8,1
Chr16	0	1000000	16,11
Chr16	1000000	2000000	17,13
Chr16	2000000	3000000	20,10
[truncated: 796 more rows]

## Sheet: Husheep-VS-F2.CHG.change
Chromosome	Window Start	Window End	Number of HyperDMRs, HypoDMRs (CHG)
Chr01	1000000	2000000	0,1
Chr01	2000000	3000000	2,1
Chr01	3000000	4000000	1,4
Chr01	4000000	5000000	1,1
Chr01	5000000	6000000	1,0
Chr01	7000000	8000000	1,0
Chr01	8000000	9000000	1,2
Chr01	10000000	11000000	0,1
Chr01	11000000	12000000	1,0
Chr01	14000000	15000000	0,2
Chr01	15000000	16000000	2,0
Chr01	16000000	17000000	0,1
Chr01	17000000	18000000	0,2
Chr01	18000000	19000000	2,1
Chr01	19000000	20000000	1,2
Chr01	20000000	21000000	2,0
Chr01	21000000	22000000	0,2
Chr01	24000000	25000000	0,2
Chr01	25000000	26000000	1,1
Chr01	26000000	27000000	0,1
Chr01	28000000	29000000	1,2
Chr01	29000000	30000000	2,0
Chr01	31000000	32000000	0,1
Chr01	33000000	34000000	1,1
Chr01	35000000	36000000	0,3
Chr01	36000000	37000000	0,1
Chr01	37000000	38000000	0,2
Chr01	39000000	40000000	0,3
Chr01	40000000	41000000	0,5
Chr01	41000000	42000000	1,0
Chr01	42000000	43000000	1,0
Chr01	43000000	44000000	0,2
Chr01	44000000	45000000	1,2
Chr01	45000000	46000000	1,0
Chr01	46000000	47000000	0,2
Chr01	48000000	49000000	0,1
Chr01	49000000	50000000	0,2
Chr01	50000000	51000000	2,0
Chr01	51000000	52000000	2,0
Chr01	53000000	54000000	0,1
Chr01	54000000	55000000	1,6
Chr01	55000000	56000000	0,1
Chr01	56000000	57000000	1,2
Chr01	58000000	59000000	0,1
Chr01	59000000	60000000	0,2
Chr01	60000000	61000000	0,2
Chr01	62000000	63000000	0,1
Chr01	63000000	64000000	3,3
Chr01	64000000	65000000	1,0
Chr01	65000000	66000000	0,1
Chr01	67000000	68000000	0,3
Chr01	68000000	69000000	1,1
Chr01	69000000	70000000	1,1
Chr01	70000000	71000000	0,1
Chr01	72000000	73000000	0,1
Chr01	74000000	75000000	2,2
Chr01	75000000	76000000	2,0
Chr01	76000000	77000000	0,4
Chr01	77000000	78000000	2,1
Chr01	78000000	79000000	0,1
Chr01	79000000	80000000	2,0
Chr01	83000000	84000000	0,1
Chr01	84000000	85000000	1,1
Chr01	85000000	86000000	1,0
Chr01	86000000	87000000	0,1
Chr01	87000000	88000000	1,1
Chr01	89000000	90000000	0,3
Chr01	90000000	91000000	0,1
Chr01	93000000	94000000	0,2
Chr01	94000000	95000000	0,1
Chr01	95000000	96000000	2,1
Chr01	96000000	97000000	0,3
Chr01	97000000	98000000	1,3
Chr01	99000000	100000000	4,0
Chr01	100000000	101000000	0,6
Chr01	101000000	102000000	0,1
Chr01	102000000	103000000	2,3
Chr01	103000000	104000000	2,0
Chr01	104000000	105000000	2,0
Chr01	105000000	106000000	0,1
Chr01	106000000	107000000	0,3
Chr01	107000000	108000000	0,1
Chr01	109000000	110000000	2,0
Chr01	111000000	112000000	1,2
Chr01	112000000	113000000	0,2
Chr01	113000000	114000000	1,2
Chr01	114000000	115000000	1,0
Chr01	115000000	116000000	0,1
Chr01	116000000	117000000	1,0
Chr01	117000000	118000000	0,4
Chr01	118000000	119000000	1,0
Chr01	119000000	120000000	1,0
Chr01	120000000	121000000	0,1
Chr01	121000000	122000000	1,1
Chr01	127000000	128000000	3,2
Chr01	128000000	129000000	0,1
Chr01	130000000	131000000	0,1
Chr01	131000000	132000000	0,1
Chr01	133000000	134000000	0,1
Chr01	134000000	135000000	6,1
Chr01	135000000	136000000	2,0
Chr01	138000000	139000000	2,1
Chr01	139000000	140000000	0,1
Chr01	140000000	141000000	2,2
Chr01	141000000	142000000	0,2
Chr01	142000000	143000000	0,1
Chr01	143000000	144000000	1,1
Chr01	144000000	145000000	2,0
Chr01	146000000	147000000	0,2
Chr01	150000000	151000000	0,1
Chr01	151000000	152000000	2,0
Chr01	152000000	153000000	0,1
Chr01	153000000	154000000	1,3
Chr01	155000000	156000000	1,3
Chr01	156000000	157000000	1,1
Chr01	162000000	163000000	1,0
Chr01	163000000	164000000	0,1
Chr01	167000000	168000000	1,0
Chr01	169000000	170000000	0,3
Chr01	170000000	171000000	2,0
Chr01	171000000	172000000	0,2
Chr01	172000000	173000000	0,1
Chr01	173000000	174000000	0,2
Chr01	175000000	176000000	0,1
Chr01	176000000	177000000	0,2
Chr01	177000000	178000000	3,3
Chr01	179000000	180000000	0,2
Chr01	180000000	181000000	0,2
Chr01	184000000	185000000	1,0
Chr01	185000000	186000000	0,3
Chr01	187000000	188000000	1,1
Chr01	188000000	189000000	0,1
Chr01	189000000	190000000	3,1
Chr01	190000000	191000000	0,2
Chr01	192000000	193000000	1,2
Chr01	193000000	194000000	0,5
Chr01	194000000	195000000	0,1
Chr01	195000000	196000000	0,1
Chr01	196000000	197000000	0,2
Chr01	197000000	198000000	0,3
Chr01	198000000	199000000	1,0
Chr01	199000000	200000000	0,2
Chr01	200000000	201000000	0,1
Chr01	201000000	202000000	0,1
Chr01	202000000	203000000	3,0
Chr01	203000000	204000000	0,1
Chr01	204000000	205000000	0,1
Chr01	205000000	206000000	0,1
Chr01	206000000	207000000	0,1
Chr01	207000000	208000000	1,0
Chr01	208000000	209000000	0,1
Chr01	209000000	210000000	0,3
Chr01	210000000	211000000	2,0
Chr01	211000000	212000000	0,1
Chr01	212000000	213000000	1,0
Chr01	213000000	214000000	0,2
Chr01	214000000	215000000	0,2
Chr01	216000000	217000000	2,0
Chr01	217000000	218000000	1,1
Chr01	219000000	220000000	1,0
Chr01	221000000	222000000	1,3
Chr01	223000000	224000000	1,0
Chr01	224000000	225000000	0,4
Chr01	225000000	226000000	2,1
Chr01	226000000	227000000	0,1
Chr01	228000000	229000000	1,5
Chr01	230000000	231000000	1,1
Chr01	231000000	232000000	2,2
Chr01	232000000	233000000	2,0
Chr01	233000000	234000000	0,3
Chr01	235000000	236000000	1,1
Chr01	238000000	239000000	0,4
Chr01	239000000	240000000	0,2
Chr01	240000000	241000000	0,1
Chr01	242000000	243000000	1,0
Chr01	243000000	244000000	1,0
Chr01	244000000	245000000	0,1
Chr01	245000000	246000000	2,1
Chr01	246000000	247000000	0,1
Chr01	248000000	249000000	2,1
Chr01	249000000	250000000	0,1
Chr01	250000000	251000000	0,1
Chr01	251000000	252000000	0,1
Chr01	252000000	253000000	0,4
Chr01	253000000	254000000	1,1
Chr01	254000000	255000000	0,2
Chr01	257000000	258000000	0,1
Chr01	259000000	260000000	0,3
Chr01	261000000	262000000	2,1
Chr01	262000000	263000000	2,1
Chr01	265000000	266000000	1,1
Chr01	266000000	267000000	0,1
Chr01	267000000	268000000	0,1
Chr01	268000000	269000000	0,1
Chr01	269000000	270000000	1,1
Chr01	270000000	271000000	2,1
Chr01	273000000	274000000	0,2
Chr01	275000000	276000000	0,2
Chr01	276000000	277000000	0,1
Chr01	277000000	278000000	0,1
Chr01	278000000	279000000	0,1
Chr01	282000000	283000000	0,2
Chr01	283000000	284000000	0,1
Chr01	284000000	285000000	1,2
Chr01	285000000	286000000	0,1
Chr01	294000000	295000000	1,0
Chr01	295000000	296000000	0,2
Chr01	296000000	297000000	0,2
Chr01	297000000	298000000	2,2
Chr01	299000000	300000000	1,1
Chr01	300000000	301000000	3,0
Chr02	3000000	4000000	0,1
Chr02	4000000	5000000	3,0
Chr02	5000000	6000000	3,1
Chr02	7000000	8000000	0,3
Chr02	8000000	9000000	0,1
Chr02	9000000	10000000	5,0
Chr02	11000000	12000000	0,6
Chr02	12000000	13000000	1,0
Chr02	13000000	14000000	0,1
Chr02	18000000	19000000	0,2
Chr02	19000000	20000000	0,3
Chr02	20000000	21000000	1,0
Chr02	21000000	22000000	0,3
Chr02	22000000	23000000	0,2
Chr02	23000000	24000000	0,1
Chr02	26000000	27000000	1,1
Chr02	29000000	30000000	0,4
Chr02	32000000	33000000	1,0
Chr02	34000000	35000000	2,0
Chr02	35000000	36000000	1,0
Chr02	36000000	37000000	0,7
Chr02	37000000	38000000	0,1
Chr02	39000000	40000000	1,1
Chr02	41000000	42000000	2,0
Chr02	42000000	43000000	0,1
Chr02	44000000	45000000	0,1
Chr02	47000000	48000000	0,5
Chr02	49000000	50000000	0,2
Chr02	50000000	51000000	1,0
Chr02	52000000	53000000	0,2
Chr02	53000000	54000000	0,1
Chr02	54000000	55000000	4,2
Chr02	56000000	57000000	0,1
Chr02	60000000	61000000	0,4
Chr02	61000000	62000000	0,2
Chr02	62000000	63000000	1,0
Chr02	64000000	65000000	1,0
Chr02	65000000	66000000	1,2
Chr02	66000000	67000000	0,1
Chr02	67000000	68000000	2,4
Chr02	69000000	70000000	1,0
Chr02	70000000	71000000	0,2
Chr02	72000000	73000000	2,1
Chr02	74000000	75000000	0,3
Chr02	75000000	76000000	0,2
Chr02	76000000	77000000	1,2
Chr02	79000000	80000000	0,1
Chr02	80000000	81000000	0,2
Chr02	81000000	82000000	1,0
Chr02	82000000	83000000	2,1
Chr02	83000000	84000000	8,2
Chr02	84000000	85000000	0,1
Chr02	85000000	86000000	1,5
Chr02	86000000	87000000	1,0
Chr02	87000000	88000000	1,1
Chr02	89000000	90000000	0,2
Chr02	90000000	91000000	2,0
Chr02	91000000	92000000	4,0
Chr02	95000000	96000000	1,1
Chr02	96000000	97000000	0,2
Chr02	97000000	98000000	2,0
Chr02	99000000	100000000	0,1
Chr02	100000000	101000000	1,0
Chr02	101000000	102000000	0,3
Chr02	102000000	103000000	0,3
Chr02	104000000	105000000	1,1
Chr02	106000000	107000000	0,2
Chr02	108000000	109000000	0,1
Chr02	109000000	110000000	0,1
Chr02	110000000	111000000	0,4
Chr02	111000000	112000000	0,1
Chr02	112000000	113000000	0,4
Chr02	113000000	114000000	1,0
Chr02	114000000	115000000	2,1
Chr02	115000000	116000000	1,1
Chr02	117000000	118000000	2,0
Chr02	118000000	119000000	0,1
Chr02	121000000	122000000	2,0
Chr02	123000000	124000000	1,2
Chr02	124000000	125000000	0,1
Chr02	125000000	126000000	0,1
Chr02	126000000	127000000	0,5
Chr02	127000000	128000000	0,1
Chr02	129000000	130000000	1,0
Chr02	132000000	133000000	3,0
Chr02	133000000	134000000	0,1
Chr02	135000000	136000000	0,1
Chr02	136000000	137000000	1,0
Chr02	137000000	138000000	0,2
Chr02	138000000	139000000	0,1
Chr02	139000000	140000000	2,2
Chr02	140000000	141000000	0,1
Chr02	141000000	142000000	1,0
Chr02	142000000	143000000	0,1
Chr02	143000000	144000000	2,2
Chr02	144000000	145000000	1,0
Chr02	145000000	146000000	1,1
Chr02	146000000	147000000	2,0
Chr02	147000000	148000000	1,1
Chr02	148000000	149000000	1,0
Chr02	150000000	151000000	1,3
Chr02	151000000	152000000	0,2
Chr02	157000000	158000000	2,0
Chr02	159000000	160000000	1,2
Chr02	163000000	164000000	1,1
Chr02	164000000	165000000	1,0
Chr02	165000000	166000000	0,1
Chr02	167000000	168000000	1,0
Chr02	168000000	169000000	0,2
Chr02	169000000	170000000	0,1
Chr02	172000000	173000000	1,1
Chr02	173000000	174000000	4,0
Chr02	174000000	175000000	1,0
Chr02	175000000	176000000	0,4
Chr02	177000000	178000000	2,3
Chr02	178000000	179000000	2,1
Chr02	179000000	180000000	1,0
Chr02	181000000	182000000	1,0
Chr02	184000000	185000000	1,0
Chr02	185000000	186000000	0,1
Chr02	186000000	187000000	2,2
Chr02	188000000	189000000	0,3
Chr02	189000000	190000000	0,2
Chr02	190000000	191000000	0,1
Chr02	192000000	193000000	2,0
Chr02	193000000	194000000	2,1
Chr02	194000000	195000000	0,2
Chr02	196000000	197000000	1,0
Chr02	198000000	199000000	2,2
Chr02	199000000	200000000	0,3
Chr02	201000000	202000000	0,4
Chr02	204000000	205000000	0,1
Chr02	205000000	206000000	0,4
Chr02	207000000	208000000	0,4
Chr02	208000000	209000000	0,1
Chr02	210000000	211000000	3,2
Chr02	211000000	212000000	0,2
Chr02	212000000	213000000	1,0
Chr02	213000000	214000000	0,2
Chr02	214000000	215000000	1,1
Chr02	217000000	218000000	0,1
Chr02	218000000	219000000	0,3
Chr02	219000000	220000000	0,1
Chr02	220000000	221000000	0,1
Chr02	221000000	222000000	0,1
Chr02	223000000	224000000	2,3
Chr02	224000000	225000000	0,4
Chr02	226000000	227000000	0,1
Chr02	227000000	228000000	0,1
Chr02	228000000	229000000	0,4
Chr02	229000000	230000000	0,2
Chr02	230000000	231000000	1,2
Chr02	232000000	233000000	0,2
Chr02	234000000	235000000	1,0
Chr02	237000000	238000000	0,2
Chr02	238000000	239000000	0,1
Chr02	239000000	240000000	1,0
Chr02	240000000	241000000	1,1
Chr02	241000000	242000000	1,0
Chr02	242000000	243000000	0,1
Chr02	243000000	244000000	0,3
Chr02	245000000	246000000	2,3
Chr02	246000000	247000000	0,5
Chr02	248000000	249000000	0,1
Chr02	249000000	250000000	0,3
Chr02	252000000	253000000	1,2
Chr02	253000000	254000000	2,0
Chr02	254000000	255000000	1,2
Chr02	256000000	257000000	0,1
Chr02	257000000	258000000	2,0
Chr02	258000000	259000000	0,1
Chr02	259000000	260000000	1,3
Chr02	260000000	261000000	1,0
Chr02	261000000	262000000	1,1
Chr02	262000000	263000000	2,0
Chr02	263000000	264000000	0,1
Chr02	264000000	265000000	6,0
Chr03	0	1000000	0,4
Chr03	4000000	5000000	2,0
Chr03	6000000	7000000	0,1
Chr03	8000000	9000000	2,3
Chr03	9000000	10000000	1,0
Chr03	11000000	12000000	2,2
Chr03	12000000	13000000	0,1
Chr03	14000000	15000000	0,1
Chr03	15000000	16000000	5,0
Chr03	16000000	17000000	1,3
Chr03	19000000	20000000	0,1
Chr03	20000000	21000000	1,3
Chr03	21000000	22000000	1,1
Chr03	22000000	23000000	2,1
Chr03	25000000	26000000	1,0
Chr03	26000000	27000000	0,2
Chr03	27000000	28000000	2,0
Chr03	29000000	30000000	1,1
Chr03	31000000	32000000	1,0
Chr03	32000000	33000000	0,1
Chr03	33000000	34000000	1,1
Chr03	34000000	35000000	0,2
Chr03	35000000	36000000	0,1
Chr03	36000000	37000000	0,5
Chr03	39000000	40000000	0,2
Chr03	42000000	43000000	1,1
Chr03	44000000	45000000	0,4
Chr03	46000000	47000000	0,4
Chr03	47000000	48000000	3,0
Chr03	48000000	49000000	2,0
Chr03	49000000	50000000	0,1
Chr03	50000000	51000000	0,2
Chr03	51000000	52000000	2,0
Chr03	53000000	54000000	1,0
Chr03	55000000	56000000	0,2
Chr03	58000000	59000000	2,0
Chr03	60000000	61000000	1,1
Chr03	62000000	63000000	2,2
Chr03	63000000	64000000	0,1
Chr03	64000000	65000000	1,5
Chr03	66000000	67000000	0,1
Chr03	67000000	68000000	0,1
Chr03	68000000	69000000	0,1
Chr03	69000000	70000000	0,1
Chr03	70000000	71000000	0,2
Chr03	72000000	73000000	0,1
Chr03	74000000	75000000	2,1
Chr03	75000000	76000000	2,0
Chr03	76000000	77000000	0,1
Chr03	77000000	78000000	2,2
Chr03	78000000	79000000	3,0
Chr03	79000000	80000000	3,2
Chr03	80000000	81000000	0,1
Chr03	81000000	82000000	0,2
Chr03	84000000	85000000	2,3
Chr03	85000000	86000000	0,2
Chr03	89000000	90000000	2,0
Chr03	90000000	91000000	0,1
Chr03	91000000	92000000	0,3
Chr03	92000000	93000000	1,2
Chr03	93000000	94000000	0,1
Chr03	94000000	95000000	1,0
Chr03	97000000	98000000	0,2
Chr03	99000000	100000000	0,2
Chr03	102000000	103000000	0,5
Chr03	103000000	104000000	3,1
Chr03	105000000	106000000	0,2
Chr03	106000000	107000000	0,1
Chr03	107000000	108000000	0,1
Chr03	108000000	109000000	1,0
Chr03	109000000	110000000	0,1
Chr03	111000000	112000000	0,1
Chr03	113000000	114000000	0,1
Chr03	114000000	115000000	1,3
Chr03	115000000	116000000	1,1
Chr03	117000000	118000000	5,5
Chr03	118000000	119000000	0,1
Chr03	122000000	123000000	2,0
Chr03	123000000	124000000	2,1
Chr03	124000000	125000000	0,1
Chr03	125000000	126000000	1,0
Chr03	126000000	127000000	0,1
Chr03	127000000	128000000	1,0
Chr03	129000000	130000000	0,1
Chr03	131000000	132000000	2,2
Chr03	132000000	133000000	0,2
Chr03	133000000	134000000	0,3
Chr03	134000000	135000000	0,1
Chr03	135000000	136000000	1,2
Chr03	137000000	138000000	4,0
Chr03	139000000	140000000	3,1
Chr03	140000000	141000000	0,1
Chr03	141000000	142000000	1,0
Chr03	143000000	144000000	0,1
Chr03	144000000	145000000	1,0
Chr03	145000000	146000000	1,0
Chr03	146000000	147000000	1,0
Chr03	148000000	149000000	1,1
Chr03	149000000	150000000	2,1
Chr03	150000000	151000000	0,2
Chr03	151000000	152000000	0,2
Chr03	152000000	153000000	0,1
Chr03	153000000	154000000	1,1
Chr03	154000000	155000000	0,1
Chr03	155000000	156000000	1,1
Chr03	157000000	158000000	0,2
Chr03	158000000	159000000	0,1
Chr03	159000000	160000000	0,2
Chr03	160000000	161000000	0,7
Chr03	162000000	163000000	0,2
Chr03	164000000	165000000	2,0
Chr03	165000000	166000000	0,2
Chr03	166000000	167000000	1,2
Chr03	167000000	168000000	1,0
Chr03	168000000	169000000	1,4
Chr03	169000000	170000000	0,1
Chr03	172000000	173000000	1,0
Chr03	173000000	174000000	0,1
Chr03	174000000	175000000	0,4
Chr03	175000000	176000000	0,1
Chr03	176000000	177000000	1,1
Chr03	177000000	178000000	2,0
Chr03	178000000	179000000	2,0
Chr03	179000000	180000000	0,4
Chr03	180000000	181000000	1,0
Chr03	181000000	182000000	0,1
Chr03	182000000	183000000	0,2
Chr03	184000000	185000000	1,0
Chr03	185000000	186000000	2,1
Chr03	186000000	187000000	2,0
Chr03	187000000	188000000	0,1
Chr03	188000000	189000000	3,0
Chr03	190000000	191000000	0,2
Chr03	191000000	192000000	1,2
Chr03	192000000	193000000	0,2
Chr03	193000000	194000000	0,1
Chr03	195000000	196000000	0,1
Chr03	196000000	197000000	1,2
Chr03	197000000	198000000	0,1
Chr03	200000000	201000000	0,4
Chr03	201000000	202000000	0,1
Chr03	202000000	203000000	0,2
Chr03	203000000	204000000	0,3
Chr03	205000000	206000000	0,2
Chr03	206000000	207000000	1,1
Chr03	207000000	208000000	0,5
Chr03	208000000	209000000	0,1
Chr03	211000000	212000000	0,3
Chr03	214000000	215000000	2,0
Chr03	215000000	216000000	0,1
Chr03	216000000	217000000	2,0
Chr03	218000000	219000000	1,1
Chr03	219000000	220000000	4,4
Chr03	222000000	223000000	0,2
Chr03	223000000	224000000	0,1
Chr03	224000000	225000000	1,0
Chr03	225000000	226000000	1,0
Chr03	226000000	227000000	1,0
Chr03	227000000	228000000	0,2
Chr03	228000000	229000000	2,1
Chr03	230000000	231000000	2,1
Chr03	231000000	232000000	0,1
Chr03	232000000	233000000	0,2
Chr03	233000000	234000000	0,2
Chr03	235000000	236000000	0,1
Chr03	238000000	239000000	3,2
Chr03	240000000	241000000	2,0
Chr03	241000000	242000000	0,1
Chr04	1000000	2000000	0,1
Chr04	2000000	3000000	1,2
Chr04	3000000	4000000	2,0
Chr04	6000000	7000000	0,2
Chr04	7000000	8000000	3,0
Chr04	8000000	9000000	0,2
Chr04	10000000	11000000	3,2
Chr04	11000000	12000000	1,2
Chr04	12000000	13000000	0,1
Chr04	14000000	15000000	0,1
Chr04	15000000	16000000	5,0
Chr04	17000000	18000000	0,5
Chr04	18000000	19000000	0,2
Chr04	20000000	21000000	0,1
Chr04	22000000	23000000	0,1
Chr04	24000000	25000000	1,1
Chr04	25000000	26000000	2,4
Chr04	27000000	28000000	0,1
Chr04	30000000	31000000	1,2
Chr04	31000000	32000000	1,1
Chr04	32000000	33000000	4,1
Chr04	33000000	34000000	1,0
Chr04	34000000	35000000	1,0
Chr04	35000000	36000000	0,1
Chr04	36000000	37000000	0,2
Chr04	37000000	38000000	0,1
Chr04	38000000	39000000	1,1
Chr04	39000000	40000000	0,1
Chr04	40000000	41000000	2,2
Chr04	41000000	42000000	1,1
Chr04	44000000	45000000	0,1
Chr04	45000000	46000000	0,1
Chr04	46000000	47000000	0,2
Chr04	47000000	48000000	0,5
Chr04	48000000	49000000	0,1
Chr04	49000000	50000000	2,3
Chr04	51000000	52000000	0,1
Chr04	52000000	53000000	2,3
Chr04	54000000	55000000	0,2
Chr04	55000000	56000000	0,1
Chr04	56000000	57000000	1,1
Chr04	57000000	58000000	0,1
Chr04	59000000	60000000	1,0
Chr04	60000000	61000000	0,1
Chr04	61000000	62000000	3,0
Chr04	62000000	63000000	3,5
Chr04	64000000	65000000	0,1
Chr04	65000000	66000000	1,0
Chr04	69000000	70000000	2,2
Chr04	70000000	71000000	0,2
Chr04	71000000	72000000	0,2
Chr04	72000000	73000000	3,3
Chr04	73000000	74000000	1,1
Chr04	75000000	76000000	0,5
Chr04	76000000	77000000	1,0
Chr04	77000000	78000000	0,1
Chr04	80000000	81000000	1,1
Chr04	82000000	83000000	0,1
Chr04	83000000	84000000	0,5
Chr04	85000000	86000000	0,2
Chr04	86000000	87000000	2,3
Chr04	87000000	88000000	5,0
Chr04	88000000	89000000	0,1
Chr04	89000000	90000000	1,0
Chr04	90000000	91000000	0,1
Chr04	91000000	92000000	2,0
Chr04	94000000	95000000	2,3
Chr04	95000000	96000000	1,2
Chr04	96000000	97000000	0,1
Chr04	97000000	98000000	0,1
Chr04	98000000	99000000	0,1
Chr04	100000000	101000000	1,1
Chr04	102000000	103000000	0,3
Chr04	103000000	104000000	0,1
Chr04	104000000	105000000	2,0
Chr04	105000000	106000000	0,1
Chr04	106000000	107000000	2,0
Chr04	107000000	108000000	0,1
Chr04	108000000	109000000	0,3
Chr04	110000000	111000000	1,0
Chr04	112000000	113000000	0,1
Chr04	113000000	114000000	2,0
Chr04	116000000	117000000	1,2
Chr04	118000000	119000000	0,4
Chr04	119000000	120000000	1,3
Chr04	120000000	121000000	0,1
Chr04	121000000	122000000	0,1
Chr04	122000000	123000000	1,2
Chr04	123000000	124000000	1,0
Chr04	124000000	125000000	2,2
Chr04	126000000	127000000	3,0
Chr04	129000000	130000000	1,1
Chr05	0	1000000	1,0
Chr05	1000000	2000000	0,2
Chr05	2000000	3000000	1,1
Chr05	3000000	4000000	0,1
Chr05	6000000	7000000	1,2
Chr05	7000000	8000000	0,3
Chr05	8000000	9000000	2,0
Chr05	9000000	10000000	3,0
Chr05	10000000	11000000	0,1
Chr05	11000000	12000000	2,1
Chr05	12000000	13000000	0,1
Chr05	13000000	14000000	1,4
Chr05	14000000	15000000	1,2
Chr05	16000000	17000000	0,2
Chr05	19000000	20000000	2,0
Chr05	20000000	21000000	0,4
Chr05	23000000	24000000	0,1
Chr05	24000000	25000000	1,1
Chr05	26000000	27000000	0,3
Chr05	27000000	28000000	0,3
Chr05	28000000	29000000	0,3
Chr05	29000000	30000000	2,3
Chr05	30000000	31000000	2,1
Chr05	32000000	33000000	0,3
Chr05	33000000	34000000	3,0
Chr05	35000000	36000000	1,0
Chr05	37000000	38000000	0,2
Chr05	38000000	39000000	0,1
Chr05	39000000	40000000	0,1
Chr05	41000000	42000000	0,1
Chr05	42000000	43000000	3,1
Chr05	43000000	44000000	0,1
Chr05	47000000	48000000	2,1
Chr05	48000000	49000000	0,2
Chr05	49000000	50000000	0,1
Chr05	51000000	52000000	2,0
Chr05	52000000	53000000	0,2
Chr05	53000000	54000000	0,2
Chr05	54000000	55000000	0,1
Chr05	55000000	56000000	0,4
Chr05	56000000	57000000	0,1
Chr05	58000000	59000000	0,2
Chr05	61000000	62000000	0,2
Chr05	63000000	64000000	1,1
Chr05	64000000	65000000	0,6
Chr05	65000000	66000000	2,0
Chr05	66000000	67000000	2,0
Chr05	68000000	69000000	1,1
Chr05	69000000	70000000	1,0
Chr05	70000000	71000000	0,3
Chr05	71000000	72000000	1,0
Chr05	73000000	74000000	1,1
Chr05	74000000	75000000	1,1
Chr05	75000000	76000000	0,2
Chr05	78000000	79000000	0,3
Chr05	79000000	80000000	0,1
Chr05	80000000	81000000	2,1
Chr05	81000000	82000000	0,1
Chr05	82000000	83000000	1,1
Chr05	84000000	85000000	2,0
Chr05	85000000	86000000	0,1
Chr05	86000000	87000000	1,0
Chr05	87000000	88000000	3,2
Chr05	88000000	89000000	0,1
Chr05	90000000	91000000	1,0
Chr05	92000000	93000000	1,0
Chr05	93000000	94000000	0,1
Chr05	94000000	95000000	2,0
Chr05	96000000	97000000	0,1
Chr05	97000000	98000000	0,1
Chr05	100000000	101000000	0,2
Chr05	101000000	102000000	2,1
Chr05	102000000	103000000	0,1
Chr05	104000000	105000000	1,0
Chr05	105000000	106000000	2,0
Chr05	106000000	107000000	2,4
Chr05	107000000	108000000	0,1
Chr05	108000000	109000000	0,1
Chr05	109000000	110000000	3,3
Chr05	110000000	111000000	0,2
Chr05	111000000	112000000	1,1
Chr05	112000000	113000000	3,3
Chr05	114000000	115000000	0,1
Chr05	115000000	116000000	0,2
Chr05	117000000	118000000	0,1
Chr06	0	1000000	0,4
Chr06	1000000	2000000	0,3
Chr06	2000000	3000000	0,1
Chr06	4000000	5000000	0,1
Chr06	5000000	6000000	0,2
Chr06	6000000	7000000	1,0
Chr06	7000000	8000000	0,1
Chr06	8000000	9000000	1,2
Chr06	9000000	10000000	0,1
Chr06	10000000	11000000	0,1
Chr06	11000000	12000000	2,0
Chr06	12000000	13000000	0,2
Chr06	14000000	15000000	2,1
Chr06	16000000	17000000	0,2
Chr06	17000000	18000000	0,1
Chr06	19000000	20000000	1,0
Chr06	22000000	23000000	0,2
Chr06	23000000	24000000	2,0
Chr06	24000000	25000000	0,2
Chr06	25000000	26000000	1,2
Chr06	26000000	27000000	0,3
Chr06	27000000	28000000	0,3
Chr06	28000000	29000000	0,2
Chr06	29000000	30000000	0,1
Chr06	30000000	31000000	2,0
Chr06	32000000	33000000	0,1
Chr06	34000000	35000000	1,0
Chr06	35000000	36000000	1,0
Chr06	36000000	37000000	0,2
Chr06	37000000	38000000	0,1
Chr06	38000000	39000000	2,0
Chr06	40000000	41000000	2,0
Chr06	41000000	42000000	0,2
Chr06	42000000	43000000	0,1
Chr06	44000000	45000000	0,1
Chr06	45000000	46000000	0,2
Chr06	46000000	47000000	0,1
Chr06	48000000	49000000	1,2
Chr06	49000000	50000000	4,1
Chr06	50000000	51000000	2,1
Chr06	51000000	52000000	0,1
Chr06	52000000	53000000	0,1
Chr06	54000000	55000000	3,1
Chr06	55000000	56000000	1,4
Chr06	57000000	58000000	2,0
Chr06	58000000	59000000	1,4
Chr06	59000000	60000000	0,1
Chr06	60000000	61000000	1,0
Chr06	61000000	62000000	1,1
Chr06	62000000	63000000	3,4
Chr06	63000000	64000000	0,1
Chr06	65000000	66000000	2,2
Chr06	66000000	67000000	0,1
Chr06	68000000	69000000	0,2
Chr06	69000000	70000000	3,1
Chr06	73000000	74000000	0,1
Chr06	75000000	76000000	0,1
Chr06	76000000	77000000	1,0
Chr06	77000000	78000000	2,0
Chr06	78000000	79000000	1,4
Chr06	79000000	80000000	1,0
Chr06	80000000	81000000	1,1
Chr06	81000000	82000000	0,2
Chr06	84000000	85000000	0,5
Chr06	87000000	88000000	0,1
Chr06	89000000	90000000	0,1
Chr06	90000000	91000000	1,0
Chr06	91000000	92000000	2,0
Chr06	92000000	93000000	1,7
Chr06	95000000	96000000	2,1
Chr06	96000000	97000000	1,0
Chr06	97000000	98000000	1,1
Chr06	98000000	99000000	0,5
Chr06	99000000	100000000	0,2
Chr06	102000000	103000000	1,0
Chr06	104000000	105000000	0,2
Chr06	107000000	108000000	0,1
Chr06	108000000	109000000	2,0
Chr06	110000000	111000000	3,2
Chr06	111000000	112000000	2,3
Chr06	114000000	115000000	0,2
Chr06	115000000	116000000	2,3
Chr06	116000000	117000000	0,2
Chr06	117000000	118000000	0,1
Chr06	118000000	119000000	0,2
Chr06	120000000	121000000	1,0
Chr06	121000000	122000000	2,1
Chr06	125000000	126000000	2,0
Chr06	126000000	127000000	3,0
Chr06	127000000	128000000	2,0
Chr06	128000000	129000000	0,2
Chr06	129000000	130000000	3,0
Chr07	0	1000000	0,2
Chr07	1000000	2000000	2,2
Chr07	2000000	3000000	0,1
Chr07	3000000	4000000	1,0
Chr07	4000000	5000000	0,1
Chr07	6000000	7000000	1,1
Chr07	9000000	10000000	0,1
Chr07	11000000	12000000	2,2
Chr07	12000000	13000000	1,5
Chr07	15000000	16000000	0,1
Chr07	17000000	18000000	2,5
Chr07	18000000	19000000	2,0
Chr07	19000000	20000000	0,2
Chr07	20000000	21000000	0,1
Chr07	21000000	22000000	0,1
Chr07	22000000	23000000	1,0
Chr07	23000000	24000000	0,4
Chr07	24000000	25000000	0,3
Chr07	28000000	29000000	0,2
Chr07	29000000	30000000	0,1
Chr07	31000000	32000000	1,0
Chr07	33000000	34000000	2,2
Chr07	35000000	36000000	1,0
Chr07	37000000	38000000	1,2
Chr07	38000000	39000000	1,0
Chr07	39000000	40000000	0,1
Chr07	41000000	42000000	2,0
Chr07	42000000	43000000	1,4
Chr07	43000000	44000000	0,1
Chr07	44000000	45000000	2,0
Chr07	45000000	46000000	0,1
Chr07	46000000	47000000	0,1
Chr07	47000000	48000000	2,0
Chr07	48000000	49000000	0,1
Chr07	51000000	52000000	0,2
Chr07	52000000	53000000	0,2
Chr07	53000000	54000000	2,1
Chr07	54000000	55000000	0,3
Chr07	55000000	56000000	1,1
Chr07	56000000	57000000	0,2
Chr07	58000000	59000000	4,0
Chr07	60000000	61000000	2,2
Chr07	61000000	62000000	0,2
Chr07	62000000	63000000	1,0
Chr07	63000000	64000000	3,0
Chr07	64000000	65000000	1,0
Chr07	66000000	67000000	1,0
Chr07	67000000	68000000	2,1
Chr07	68000000	69000000	0,1
Chr07	70000000	71000000	0,2
Chr07	72000000	73000000	2,0
Chr07	73000000	74000000	1,1
Chr07	74000000	75000000	0,4
Chr07	75000000	76000000	1,0
Chr07	77000000	78000000	0,2
Chr07	78000000	79000000	2,0
Chr07	79000000	80000000	0,4
Chr07	80000000	81000000	0,1
Chr07	82000000	83000000	0,3
Chr07	83000000	84000000	1,0
Chr07	84000000	85000000	0,1
Chr07	85000000	86000000	0,1
Chr07	86000000	87000000	0,4
Chr07	88000000	89000000	2,0
Chr07	89000000	90000000	1,0
Chr07	90000000	91000000	0,1
Chr07	94000000	95000000	0,1
Chr07	96000000	97000000	3,0
Chr07	97000000	98000000	0,2
Chr07	99000000	100000000	0,3
Chr07	100000000	101000000	1,0
Chr07	101000000	102000000	0,3
Chr07	102000000	103000000	0,3
Chr07	103000000	104000000	5,1
Chr07	104000000	105000000	0,3
Chr07	105000000	106000000	4,0
Chr07	106000000	107000000	2,1
Chr07	107000000	108000000	1,1
Chr08	0	1000000	2,0
Chr08	1000000	2000000	0,2
Chr08	2000000	3000000	0,2
Chr08	3000000	4000000	1,0
Chr08	4000000	5000000	0,2
Chr08	5000000	6000000	0,1
Chr08	6000000	7000000	1,1
Chr08	7000000	8000000	0,6
Chr08	9000000	10000000	2,7
Chr08	10000000	11000000	3,1
Chr08	11000000	12000000	0,2
Chr08	12000000	13000000	0,2
Chr08	13000000	14000000	2,2
Chr08	15000000	16000000	0,2
Chr08	16000000	17000000	1,3
Chr08	17000000	18000000	1,1
Chr08	18000000	19000000	0,2
Chr08	19000000	20000000	2,0
Chr08	22000000	23000000	2,1
Chr08	27000000	28000000	0,1
Chr08	29000000	30000000	0,3
Chr08	30000000	31000000	1,0
Chr08	31000000	32000000	0,1
Chr08	32000000	33000000	0,1
Chr08	33000000	34000000	3,0
Chr08	34000000	35000000	2,0
Chr08	35000000	36000000	2,2
Chr08	38000000	39000000	0,1
Chr08	41000000	42000000	3,1
Chr08	42000000	43000000	2,2
Chr08	43000000	44000000	1,0
Chr08	45000000	46000000	1,1
Chr08	48000000	49000000	1,0
Chr08	51000000	52000000	1,0
Chr08	52000000	53000000	1,0
Chr08	53000000	54000000	0,4
Chr08	54000000	55000000	1,2
Chr08	55000000	56000000	4,2
Chr08	56000000	57000000	0,8
Chr08	59000000	60000000	3,0
Chr08	61000000	62000000	0,2
Chr08	63000000	64000000	0,5
Chr08	64000000	65000000	1,0
Chr08	65000000	66000000	1,1
Chr08	68000000	69000000	1,0
Chr08	69000000	70000000	1,0
Chr08	70000000	71000000	0,3
Chr08	71000000	72000000	1,1
Chr08	72000000	73000000	1,3
Chr08	73000000	74000000	0,4
Chr08	75000000	76000000	0,3
Chr08	77000000	78000000	0,1
Chr08	79000000	80000000	0,3
Chr08	80000000	81000000	0,1
Chr08	81000000	82000000	0,2
Chr08	82000000	83000000	1,1
Chr08	84000000	85000000	0,6
Chr08	86000000	87000000	2,0
Chr08	87000000	88000000	0,2
Chr08	88000000	89000000	0,1
Chr08	90000000	91000000	6,0
Chr08	91000000	92000000	1,4
Chr08	92000000	93000000	0,1
Chr08	93000000	94000000	1,1
Chr08	94000000	95000000	2,0
Chr08	97000000	98000000	7,1
Chr08	98000000	99000000	2,0
Chr09	0	1000000	0,4
Chr09	1000000	2000000	1,2
Chr09	3000000	4000000	1,3
Chr09	5000000	6000000	1,2
Chr09	7000000	8000000	1,1
Chr09	8000000	9000000	0,1
Chr09	9000000	10000000	1,0
Chr09	10000000	11000000	0,1
Chr09	11000000	12000000	0,3
Chr09	12000000	13000000	0,2
Chr09	13000000	14000000	2,1
Chr09	14000000	15000000	0,1
Chr09	17000000	18000000	4,0
Chr09	18000000	19000000	0,1
Chr09	21000000	22000000	0,4
Chr09	22000000	23000000	3,2
Chr09	25000000	26000000	0,1
Chr09	26000000	27000000	0,2
Chr09	30000000	31000000	0,3
Chr09	31000000	32000000	0,2
Chr09	32000000	33000000	0,3
Chr09	34000000	35000000	0,2
Chr09	35000000	36000000	0,3
Chr09	36000000	37000000	1,0
Chr09	37000000	38000000	0,3
Chr09	38000000	39000000	2,0
Chr09	39000000	40000000	2,0
Chr09	40000000	41000000	0,1
Chr09	41000000	42000000	0,4
Chr09	42000000	43000000	0,1
Chr09	44000000	45000000	1,0
Chr09	45000000	46000000	0,2
Chr09	47000000	48000000	0,2
Chr09	48000000	49000000	0,2
Chr09	51000000	52000000	2,3
Chr09	52000000	53000000	0,3
Chr09	53000000	54000000	0,3
Chr09	55000000	56000000	1,1
Chr09	56000000	57000000	0,1
Chr09	57000000	58000000	1,0
Chr09	58000000	59000000	1,0
Chr09	59000000	60000000	0,3
Chr09	62000000	63000000	0,2
Chr09	63000000	64000000	0,1
Chr09	64000000	65000000	0,1
Chr09	65000000	66000000	0,3
Chr09	67000000	68000000	1,0
Chr09	68000000	69000000	0,3
Chr09	69000000	70000000	0,1
Chr09	71000000	72000000	2,2
Chr09	72000000	73000000	1,3
Chr09	74000000	75000000	0,1
Chr09	77000000	78000000	0,1
Chr09	78000000	79000000	1,0
Chr09	80000000	81000000	1,0
Chr09	82000000	83000000	2,1
Chr09	83000000	84000000	0,2
Chr09	84000000	85000000	0,4
Chr09	85000000	86000000	0,3
Chr09	86000000	87000000	1,0
Chr09	88000000	89000000	2,0
Chr09	90000000	91000000	1,0
Chr09	91000000	92000000	2,1
Chr09	92000000	93000000	1,3
Chr09	94000000	95000000	0,1
Chr09	96000000	97000000	0,1
Chr09	97000000	98000000	1,0
Chr09	98000000	99000000	1,2
Chr09	99000000	100000000	0,1
Chr09	100000000	101000000	0,1
Chr09	101000000	102000000	0,1
Chr09	103000000	104000000	2,0
Chr10	1000000	2000000	0,1
Chr10	2000000	3000000	0,2
Chr10	3000000	4000000	3,0
Chr10	4000000	5000000	1,1
Chr10	5000000	6000000	0,2
Chr10	6000000	7000000	0,1
Chr10	7000000	8000000	1,3
Chr10	8000000	9000000	2,1
Chr10	10000000	11000000	1,2
Chr10	11000000	12000000	0,2
Chr10	13000000	14000000	1,2
Chr10	15000000	16000000	0,2
Chr10	16000000	17000000	0,1
Chr10	19000000	20000000	0,2
Chr10	21000000	22000000	2,2
Chr10	22000000	23000000	0,1
Chr10	23000000	24000000	3,0
Chr10	24000000	25000000	0,1
Chr10	25000000	26000000	3,0
Chr10	26000000	27000000	0,1
Chr10	27000000	28000000	2,2
Chr10	30000000	31000000	1,1
Chr10	31000000	32000000	0,1
Chr10	32000000	33000000	3,0
Chr10	33000000	34000000	1,0
Chr10	36000000	37000000	2,5
Chr10	37000000	38000000	0,2
Chr10	38000000	39000000	3,2
Chr10	42000000	43000000	2,2
Chr10	44000000	45000000	0,3
Chr10	46000000	47000000	0,2
Chr10	47000000	48000000	0,1
Chr10	49000000	50000000	1,1
Chr10	50000000	51000000	0,1
Chr10	51000000	52000000	0,1
Chr10	52000000	53000000	1,3
Chr10	53000000	54000000	1,3
Chr10	54000000	55000000	2,0
Chr10	55000000	56000000	0,4
Chr10	56000000	57000000	2,0
Chr10	57000000	58000000	0,1
Chr10	59000000	60000000	0,1
Chr10	60000000	61000000	6,1
Chr10	61000000	62000000	0,5
Chr10	62000000	63000000	2,1
Chr10	63000000	64000000	1,0
Chr10	65000000	66000000	0,2
Chr10	69000000	70000000	0,1
Chr10	70000000	71000000	0,3
Chr10	71000000	72000000	1,0
Chr10	72000000	73000000	0,3
Chr10	78000000	79000000	0,1
Chr10	81000000	82000000	1,0
Chr10	82000000	83000000	1,0
Chr10	83000000	84000000	1,0
Chr10	84000000	85000000	0,1
Chr10	85000000	86000000	1,0
Chr10	86000000	87000000	0,1
Chr10	87000000	88000000	0,1
Chr10	88000000	89000000	0,3
Chr10	91000000	92000000	2,0
Chr10	93000000	94000000	0,1
Chr10	96000000	97000000	5,0
Chr11	0	1000000	4,0
Chr11	1000000	2000000	2,0
Chr11	2000000	3000000	2,1
Chr11	3000000	4000000	0,3
Chr11	4000000	5000000	2,2
Chr11	6000000	7000000	0,1
Chr11	8000000	9000000	1,0
Chr11	10000000	11000000	0,1
Chr11	15000000	16000000	0,1
Chr11	16000000	17000000	1,1
Chr11	17000000	18000000	2,2
Chr11	18000000	19000000	0,3
Chr11	19000000	20000000	0,3
Chr11	20000000	21000000	1,1
Chr11	21000000	22000000	1,1
Chr11	22000000	23000000	2,0
Chr11	24000000	25000000	1,2
Chr11	25000000	26000000	1,2
Chr11	26000000	27000000	0,1
Chr11	27000000	28000000	0,1
Chr11	28000000	29000000	1,0
Chr11	30000000	31000000	0,1
Chr11	32000000	33000000	0,1
Chr11	33000000	34000000	0,1
Chr11	34000000	35000000	1,0
Chr11	36000000	37000000	2,0
Chr11	37000000	38000000	2,4
Chr11	38000000	39000000	0,3
Chr11	39000000	40000000	1,0
Chr11	40000000	41000000	1,0
Chr11	41000000	42000000	0,5
Chr11	44000000	45000000	0,3
Chr11	45000000	46000000	0,2
Chr11	47000000	48000000	3,0
Chr11	50000000	51000000	0,2
Chr11	51000000	52000000	1,1
Chr11	52000000	53000000	1,0
Chr11	53000000	54000000	2,0
Chr11	54000000	55000000	0,1
Chr11	55000000	56000000	1,1
Chr11	56000000	57000000	1,3
Chr11	58000000	59000000	0,1
Chr11	60000000	61000000	0,1
Chr12	0	1000000	1,1
Chr12	1000000	2000000	0,3
Chr12	2000000	3000000	1,1
Chr12	3000000	4000000	0,2
Chr12	4000000	5000000	1,0
Chr12	7000000	8000000	5,0
Chr12	9000000	10000000	1,2
Chr12	10000000	11000000	2,0
Chr12	12000000	13000000	1,1
Chr12	14000000	15000000	0,4
Chr12	15000000	16000000	1,0
Chr12	16000000	17000000	0,1
Chr12	17000000	18000000	2,3
Chr12	18000000	19000000	2,0
Chr12	20000000	21000000	0,1
Chr12	21000000	22000000	4,1
Chr12	22000000	23000000	0,1
Chr12	26000000	27000000	0,2
Chr12	27000000	28000000	0,2
Chr12	28000000	29000000	0,1
Chr12	29000000	30000000	1,0
Chr12	31000000	32000000	0,1
Chr12	32000000	33000000	0,3
Chr12	33000000	34000000	0,5
Chr12	34000000	35000000	0,1
Chr12	35000000	36000000	0,2
Chr12	37000000	38000000	4,0
Chr12	38000000	39000000	2,2
Chr12	40000000	41000000	0,2
Chr12	41000000	42000000	1,0
Chr12	42000000	43000000	0,1
Chr12	44000000	45000000	2,1
Chr12	47000000	48000000	0,2
Chr12	48000000	49000000	0,2
Chr12	49000000	50000000	2,0
Chr12	50000000	51000000	0,2
Chr12	51000000	52000000	2,2
Chr12	52000000	53000000	0,1
Chr12	55000000	56000000	0,3
Chr12	56000000	57000000	1,1
Chr12	57000000	58000000	0,2
Chr12	60000000	61000000	0,2
Chr12	62000000	63000000	1,0
Chr12	66000000	67000000	2,0
Chr12	68000000	69000000	4,2
Chr12	72000000	73000000	2,0
Chr12	74000000	75000000	2,5
Chr12	76000000	77000000	0,2
Chr12	77000000	78000000	1,2
Chr12	79000000	80000000	0,2
Chr12	80000000	81000000	0,2
Chr12	81000000	82000000	1,1
Chr12	82000000	83000000	1,0
Chr12	83000000	84000000	6,2
Chr13	0	1000000	0,1
Chr13	4000000	5000000	0,3
Chr13	6000000	7000000	0,2
Chr13	8000000	9000000	1,1
Chr13	9000000	10000000	0,1
Chr13	12000000	13000000	0,1
Chr13	13000000	14000000	0,3
Chr13	14000000	15000000	2,0
Chr13	16000000	17000000	3,0
Chr13	17000000	18000000	3,2
Chr13	18000000	19000000	2,0
Chr13	19000000	20000000	1,0
Chr13	20000000	21000000	1,0
Chr13	22000000	23000000	0,1
Chr13	23000000	24000000	1,1
Chr13	24000000	25000000	1,2
Chr13	25000000	26000000	1,0
Chr13	27000000	28000000	3,3
Chr13	28000000	29000000	0,1
Chr13	29000000	30000000	1,0
Chr13	31000000	32000000	0,2
Chr13	34000000	35000000	2,2
Chr13	35000000	36000000	0,1
Chr13	36000000	37000000	0,1
Chr13	37000000	38000000	2,0
Chr13	38000000	39000000	1,2
Chr13	39000000	40000000	1,0
Chr13	40000000	41000000	1,0
Chr13	41000000	42000000	3,0
Chr13	43000000	44000000	1,0
Chr13	44000000	45000000	0,1
Chr13	50000000	51000000	0,1
Chr13	51000000	52000000	0,2
Chr13	53000000	54000000	0,2
Chr13	56000000	57000000	0,1
Chr13	57000000	58000000	0,1
Chr13	58000000	59000000	0,1
Chr13	60000000	61000000	1,2
Chr13	62000000	63000000	2,0
Chr13	63000000	64000000	0,1
Chr13	64000000	65000000	0,5
Chr13	67000000	68000000	0,2
Chr13	68000000	69000000	0,2
Chr13	70000000	71000000	1,0
Chr13	71000000	72000000	0,1
Chr13	73000000	74000000	1,2
Chr13	75000000	76000000	3,4
Chr13	77000000	78000000	3,0
Chr13	78000000	79000000	0,2
Chr13	79000000	80000000	1,0
Chr13	80000000	81000000	1,3
Chr13	81000000	82000000	1,1
Chr13	82000000	83000000	0,1
Chr13	83000000	84000000	0,2
Chr13	84000000	85000000	0,1
Chr13	85000000	86000000	7,2
Chr13	86000000	87000000	0,1
Chr13	87000000	88000000	0,1
Chr14	0	1000000	2,2
Chr14	4000000	5000000	1,0
Chr14	5000000	6000000	2,1
Chr14	9000000	10000000	0,2
Chr14	10000000	11000000	0,1
Chr14	11000000	12000000	1,0
Chr14	13000000	14000000	0,2
Chr14	15000000	16000000	0,1
Chr14	17000000	18000000	0,1
Chr14	20000000	21000000	1,0
Chr14	21000000	22000000	0,1
Chr14	22000000	23000000	0,2
Chr14	23000000	24000000	4,4
Chr14	26000000	27000000	0,1
Chr14	28000000	29000000	1,1
Chr14	29000000	30000000	1,0
Chr14	30000000	31000000	0,1
Chr14	31000000	32000000	2,3
Chr14	33000000	34000000	1,0
Chr14	35000000	36000000	0,1
Chr14	36000000	37000000	0,1
Chr14	37000000	38000000	0,2
Chr14	39000000	40000000	0,1
Chr14	41000000	42000000	1,1
Chr14	42000000	43000000	1,0
Chr14	46000000	47000000	1,0
Chr14	47000000	48000000	1,2
Chr14	50000000	51000000	0,1
Chr14	55000000	56000000	2,0
Chr14	56000000	57000000	0,2
Chr14	59000000	60000000	7,2
Chr14	60000000	61000000	0,1
Chr14	62000000	63000000	0,1
Chr14	63000000	64000000	4,1
Chr14	64000000	65000000	0,1
Chr14	65000000	66000000	0,1
Chr14	67000000	68000000	0,1
Chr14	68000000	69000000	3,1
Chr14	69000000	70000000	1,0
Chr14	70000000	71000000	3,3
Chr15	0	1000000	1,0
Chr15	1000000	2000000	0,5
Chr15	2000000	3000000	2,2
Chr15	3000000	4000000	3,3
Chr15	5000000	6000000	0,2
Chr15	6000000	7000000	4,0
Chr15	7000000	8000000	0,1
Chr15	8000000	9000000	1,0
Chr15	11000000	12000000	0,1
Chr15	15000000	16000000	0,1
Chr15	16000000	17000000	2,1
Chr15	17000000	18000000	1,0
Chr15	18000000	19000000	1,1
Chr15	19000000	20000000	0,1
Chr15	21000000	22000000	0,2
Chr15	24000000	25000000	1,2
Chr15	26000000	27000000	0,1
Chr15	27000000	28000000	0,3
Chr15	29000000	30000000	1,0
Chr15	30000000	31000000	0,2
Chr15	31000000	32000000	0,3
Chr15	32000000	33000000	0,1
Chr15	35000000	36000000	1,0
Chr15	36000000	37000000	7,3
Chr15	38000000	39000000	0,1
Chr15	39000000	40000000	1,2
Chr15	40000000	41000000	0,1
Chr15	43000000	44000000	0,5
Chr15	45000000	46000000	2,4
Chr15	46000000	47000000	0,3
Chr15	47000000	48000000	0,3
Chr15	48000000	49000000	0,1
Chr15	50000000	51000000	0,1
Chr15	51000000	52000000	1,0
Chr15	52000000	53000000	1,0
Chr15	53000000	54000000	1,0
Chr15	56000000	57000000	1,0
Chr15	61000000	62000000	2,2
Chr15	63000000	64000000	0,5
Chr15	64000000	65000000	1,0
Chr15	66000000	67000000	2,0
Chr15	69000000	70000000	1,0
Chr15	72000000	73000000	1,3
Chr15	73000000	74000000	0,2
Chr15	77000000	78000000	0,3
Chr15	79000000	80000000	2,0
Chr15	80000000	81000000	0,3
Chr15	81000000	82000000	3,1
Chr15	82000000	83000000	2,1
Chr15	83000000	84000000	1,0
Chr15	84000000	85000000	0,1
Chr15	85000000	86000000	0,2
Chr15	87000000	88000000	3,7
Chr15	89000000	90000000	1,0
Chr16	1000000	2000000	0,2
Chr16	2000000	3000000	1,1
Chr16	4000000	5000000	0,5
Chr16	8000000	9000000	2,1
Chr16	9000000	10000000	0,2
Chr16	11000000	12000000	1,0
Chr16	12000000	13000000	1,0
Chr16	13000000	14000000	0,1
Chr16	14000000	15000000	4,2
Chr16	15000000	16000000	0,1
Chr16	16000000	17000000	2,0
Chr16	18000000	19000000	0,2
Chr16	19000000	20000000	1,1
Chr16	20000000	21000000	0,1
Chr16	21000000	22000000	0,3
Chr16	24000000	25000000	2,3
Chr16	25000000	26000000	0,1
Chr16	26000000	27000000	0,3
Chr16	28000000	29000000	0,1
Chr16	29000000	30000000	0,1
Chr16	30000000	31000000	3,0
Chr16	31000000	32000000	1,3
Chr16	32000000	33000000	0,2
Chr16	33000000	34000000	0,1
Chr16	34000000	35000000	0,2
Chr16	36000000	37000000	0,5
Chr16	37000000	38000000	0,3
Chr16	38000000	39000000	1,0
Chr16	39000000	40000000	1,2
Chr16	41000000	42000000	2,0
Chr16	45000000	46000000	0,1
Chr16	46000000	47000000	1,0
Chr16	47000000	48000000	0,2
Chr16	48000000	49000000	0,1
Chr16	50000000	51000000	0,1
Chr16	51000000	52000000	1,2
Chr16	53000000	54000000	0,3
Chr16	54000000	55000000	2,2
Chr16	56000000	57000000	0,4
Chr16	57000000	58000000	0,2
Chr16	59000000	60000000	0,1
Chr16	60000000	61000000	3,0
Chr16	61000000	62000000	0,3
Chr16	63000000	64000000	2,0
Chr16	64000000	65000000	0,2
Chr16	65000000	66000000	0,1
Chr16	68000000	69000000	6,3
Chr16	70000000	71000000	1,0
Chr16	71000000	72000000	3,0
Chr16	72000000	73000000	0,1
Chr16	74000000	75000000	0,4
Chr16	76000000	77000000	1,0
Chr17	0	1000000	1,1
Chr17	1000000	2000000	0,1
Chr17	2000000	3000000	1,0
Chr17	3000000	4000000	2,0
Chr17	5000000	6000000	0,1
Chr17	6000000	7000000	1,0
Chr17	7000000	8000000	1,8
Chr17	9000000	10000000	1,2
Chr17	10000000	11000000	1,2
Chr17	11000000	12000000	0,3
Chr17	13000000	14000000	0,1
Chr17	14000000	15000000	1,0
Chr17	18000000	19000000	1,0
Chr17	20000000	21000000	0,3
Chr17	21000000	22000000	2,6
Chr17	22000000	23000000	0,2
Chr17	23000000	24000000	0,3
Chr17	24000000	25000000	0,1
Chr17	25000000	26000000	3,0
Chr17	26000000	27000000	1,0
Chr17	27000000	28000000	3,2
Chr17	28000000	29000000	0,1
Chr17	29000000	30000000	1,1
Chr17	30000000	31000000	1,2
Chr17	33000000	34000000	1,0
Chr17	34000000	35000000	0,4
Chr17	36000000	37000000	0,2
Chr17	39000000	40000000	0,1
Chr17	41000000	42000000	4,0
Chr17	42000000	43000000	0,2
Chr17	43000000	44000000	0,2
Chr17	44000000	45000000	0,1
Chr17	45000000	46000000	1,1
Chr17	46000000	47000000	2,0
Chr17	47000000	48000000	0,2
Chr17	48000000	49000000	2,0
Chr17	50000000	51000000	1,1
Chr17	51000000	52000000	0,1
Chr17	53000000	54000000	1,0
Chr17	54000000	55000000	2,0
Chr17	56000000	57000000	1,0
Chr17	57000000	58000000	2,1
Chr17	60000000	61000000	1,0
Chr17	61000000	62000000	1,0
Chr17	63000000	64000000	0,3
Chr17	64000000	65000000	3,0
Chr17	65000000	66000000	1,0
Chr17	68000000	69000000	0,1
Chr17	73000000	74000000	2,0
Chr17	74000000	75000000	2,0
Chr17	75000000	76000000	0,4
Chr17	76000000	77000000	0,2
Chr17	78000000	79000000	0,3
Chr17	80000000	81000000	2,0
Chr17	82000000	83000000	1,0
Chr18	0	1000000	2,1
Chr18	3000000	4000000	0,1
Chr18	4000000	5000000	0,2
Chr18	5000000	6000000	0,2
Chr18	6000000	7000000	0,2
Chr18	8000000	9000000	2,1
Chr18	9000000	10000000	1,1
Chr18	10000000	11000000	1,0
Chr18	11000000	12000000	3,1
Chr18	13000000	14000000	1,2
Chr18	14000000	15000000	0,1
Chr18	15000000	16000000	2,0
Chr18	18000000	19000000	0,2
Chr18	20000000	21000000	2,1
Chr18	23000000	24000000	0,1
Chr18	24000000	25000000	4,3
Chr18	25000000	26000000	3,1
Chr18	26000000	27000000	4,1
Chr18	32000000	33000000	0,1
Chr18	33000000	34000000	1,2
Chr18	34000000	35000000	0,3
Chr18	38000000	39000000	0,2
Chr18	39000000	40000000	0,1
Chr18	40000000	41000000	0,1
Chr18	41000000	42000000	1,1
Chr18	42000000	43000000	0,1
Chr18	43000000	44000000	2,2
Chr18	44000000	45000000	1,0
Chr18	46000000	47000000	0,2
Chr18	47000000	48000000	1,2
Chr18	48000000	49000000	1,0
Chr18	49000000	50000000	0,1
Chr18	50000000	51000000	1,2
Chr18	51000000	52000000	0,1
Chr18	54000000	55000000	5,0
Chr18	55000000	56000000	2,1
Chr18	57000000	58000000	1,0
Chr18	58000000	59000000	3,3
Chr18	59000000	60000000	2,1
Chr18	60000000	61000000	2,1
Chr18	61000000	62000000	2,1
Chr18	62000000	63000000	0,1
Chr18	63000000	64000000	1,0
Chr18	64000000	65000000	0,1
Chr18	65000000	66000000	0,2
Chr18	66000000	67000000	1,0
Chr18	68000000	69000000	1,0
Chr18	69000000	70000000	7,0
Chr19	1000000	2000000	0,2
Chr19	3000000	4000000	0,2
Chr19	6000000	7000000	0,2
Chr19	8000000	9000000	1,1
Chr19	9000000	10000000	1,0
Chr19	10000000	11000000	0,2
Chr19	13000000	14000000	0,2
Chr19	14000000	15000000	0,1
Chr19	15000000	16000000	0,1
Chr19	16000000	17000000	3,2
Chr19	18000000	19000000	0,1
Chr19	19000000	20000000	2,2
Chr19	20000000	21000000	2,5
Chr19	21000000	22000000	0,2
Chr19	22000000	23000000	0,1
Chr19	23000000	24000000	0,1
Chr19	26000000	27000000	0,2
Chr19	27000000	28000000	0,1
Chr19	28000000	29000000	2,0
Chr19	29000000	30000000	0,1
Chr19	31000000	32000000	0,3
Chr19	32000000	33000000	1,1
Chr19	33000000	34000000	2,0
Chr19	34000000	35000000	0,1
Chr19	36000000	37000000	3,1
Chr19	37000000	38000000	0,2
Chr19	39000000	40000000	2,4
Chr19	41000000	42000000	0,2
Chr19	42000000	43000000	1,2
Chr19	43000000	44000000	1,1
Chr19	44000000	45000000	2,1
Chr19	48000000	49000000	1,0
Chr19	49000000	50000000	0,4
Chr19	51000000	52000000	0,1
Chr19	52000000	53000000	0,1
Chr19	55000000	56000000	0,3
Chr19	56000000	57000000	2,0
Chr19	57000000	58000000	0,1
Chr19	58000000	59000000	0,1
Chr19	59000000	60000000	2,0
Chr19	60000000	61000000	1,0
Chr19	61000000	62000000	2,2
Chr19	62000000	63000000	0,2
Chr20	0	1000000	1,0
Chr20	2000000	3000000	1,0
Chr20	4000000	5000000	0,2
Chr20	5000000	6000000	1,0
Chr20	6000000	7000000	0,1
Chr20	7000000	8000000	3,2
Chr20	8000000	9000000	1,0
Chr20	9000000	10000000	1,1
Chr20	10000000	11000000	1,0
Chr20	11000000	12000000	0,1
Chr20	14000000	15000000	2,2
Chr20	16000000	17000000	0,4
Chr20	17000000	18000000	0,1
Chr20	21000000	22000000	2,1
Chr20	23000000	24000000	1,1
Chr20	24000000	25000000	0,4
Chr20	26000000	27000000	0,1
Chr20	27000000	28000000	1,1
Chr20	29000000	30000000	0,2
Chr20	31000000	32000000	0,1
Chr20	32000000	33000000	0,1
Chr20	37000000	38000000	0,2
Chr20	38000000	39000000	1,2
Chr20	39000000	40000000	0,4
Chr20	41000000	42000000	0,1
Chr20	42000000	43000000	1,1
Chr20	43000000	44000000	0,4
Chr20	44000000	45000000	2,1
Chr20	46000000	47000000	2,1
Chr20	47000000	48000000	0,1
Chr20	48000000	49000000	0,1
Chr20	49000000	50000000	1,2
Chr20	51000000	52000000	2,1
Chr20	52000000	53000000	1,0
Chr20	54000000	55000000	1,0
Chr21	4000000	5000000	2,1
Chr21	5000000	6000000	0,1
Chr21	6000000	7000000	1,1
Chr21	8000000	9000000	0,2
Chr21	9000000	10000000	2,1
Chr21	11000000	12000000	0,3
Chr21	12000000	13000000	1,0
Chr21	14000000	15000000	2,0
Chr21	15000000	16000000	0,3
Chr21	16000000	17000000	1,2
Chr21	17000000	18000000	2,2
Chr21	18000000	19000000	0,3
Chr21	20000000	21000000	0,2
Chr21	21000000	22000000	0,1
Chr21	25000000	26000000	1,3
Chr21	27000000	28000000	0,1
Chr21	29000000	30000000	2,0
Chr21	31000000	32000000	0,4
Chr21	33000000	34000000	1,0
Chr21	35000000	36000000	0,3
Chr21	37000000	38000000	1,2
Chr21	39000000	40000000	0,1
Chr21	41000000	42000000	2,0
Chr21	42000000	43000000	0,5
Chr21	43000000	44000000	0,2
Chr21	47000000	48000000	3,0
Chr21	48000000	49000000	0,2
Chr21	49000000	50000000	0,1
Chr21	50000000	51000000	0,1
Chr21	51000000	52000000	3,0
Chr21	52000000	53000000	1,0
Chr22	1000000	2000000	0,1
Chr22	2000000	3000000	0,2
Chr22	4000000	5000000	0,2
Chr22	8000000	9000000	1,0
Chr22	9000000	10000000	1,0
Chr22	10000000	11000000	1,0
Chr22	11000000	12000000	1,0
Chr22	12000000	13000000	0,2
Chr22	14000000	15000000	2,5
Chr22	16000000	17000000	0,2
Chr22	20000000	21000000	0,2
Chr22	21000000	22000000	1,0
Chr22	22000000	23000000	3,1
Chr22	23000000	24000000	0,4
Chr22	24000000	25000000	0,1
Chr22	25000000	26000000	0,3
Chr22	26000000	27000000	0,1
Chr22	27000000	28000000	0,3
Chr22	32000000	33000000	1,3
Chr22	33000000	34000000	0,4
Chr22	34000000	35000000	1,1
Chr22	35000000	36000000	1,0
Chr22	37000000	38000000	2,0
Chr22	38000000	39000000	0,1
Chr22	39000000	40000000	0,2
Chr22	41000000	42000000	1,1
Chr22	42000000	43000000	1,0
Chr22	43000000	44000000	0,2
Chr22	46000000	47000000	2,0
Chr22	47000000	48000000	0,1
Chr22	48000000	49000000	2,1
Chr22	49000000	50000000	5,1
Chr22	51000000	52000000	0,3
Chr22	52000000	53000000	0,2
Chr22	54000000	55000000	0,3
Chr23	1000000	2000000	2,2
Chr23	2000000	3000000	0,2
Chr23	3000000	4000000	0,1
Chr23	8000000	9000000	0,3
Chr23	9000000	10000000	0,2
Chr23	10000000	11000000	1,0
Chr23	11000000	12000000	1,1
Chr23	13000000	14000000	0,3
Chr23	14000000	15000000	1,2
Chr23	16000000	17000000	0,1
Chr23	17000000	18000000	3,2
Chr23	19000000	20000000	1,0
Chr23	20000000	21000000	0,2
Chr23	21000000	22000000	0,2
Chr23	22000000	23000000	0,1
Chr23	23000000	24000000	0,1
Chr23	25000000	26000000	0,2
Chr23	26000000	27000000	0,3
Chr23	28000000	29000000	0,1
Chr23	29000000	30000000	1,1
Chr23	30000000	31000000	2,0
Chr23	32000000	33000000	0,3
Chr23	33000000	34000000	0,1
Chr23	34000000	35000000	2,0
Chr23	35000000	36000000	0,3
Chr23	36000000	37000000	0,1
Chr23	37000000	38000000	0,5
Chr23	39000000	40000000	0,3
Chr23	40000000	41000000	0,1
Chr23	41000000	42000000	0,1
Chr23	43000000	44000000	0,2
Chr23	44000000	45000000	0,2
Chr23	45000000	46000000	0,1
Chr23	46000000	47000000	2,0
Chr23	47000000	48000000	1,0
Chr23	49000000	50000000	0,2
Chr23	51000000	52000000	1,0
Chr23	52000000	53000000	0,3
Chr23	53000000	54000000	0,1
Chr23	54000000	55000000	1,0
Chr23	55000000	56000000	1,1
Chr23	59000000	60000000	1,1
Chr23	60000000	61000000	0,2
Chr23	61000000	62000000	0,3
Chr23	62000000	63000000	0,2
Chr23	64000000	65000000	5,1
Chr23	65000000	66000000	0,5
Chr23	66000000	67000000	5,1
Chr23	67000000	68000000	1,2
Chr23	68000000	69000000	1,0
Chr24	0	1000000	3,0
Chr24	3000000	4000000	4,1
Chr24	5000000	6000000	2,0
Chr24	6000000	7000000	2,0
Chr24	7000000	8000000	3,1
Chr24	8000000	9000000	0,1
Chr24	9000000	10000000	0,2
Chr24	10000000	11000000	1,2
Chr24	11000000	12000000	2,4
Chr24	12000000	13000000	0,2
Chr24	13000000	14000000	0,1
Chr24	14000000	15000000	1,2
Chr24	18000000	19000000	1,1
Chr24	20000000	21000000	5,0
Chr24	21000000	22000000	0,1
Chr24	22000000	23000000	0,3
Chr24	23000000	24000000	0,1
Chr24	24000000	25000000	2,0
Chr24	25000000	26000000	1,1
Chr24	26000000	27000000	1,2
Chr24	28000000	29000000	1,0
Chr24	29000000	30000000	0,1
Chr24	31000000	32000000	0,3
Chr24	34000000	35000000	1,0
Chr24	35000000	36000000	0,2
Chr24	36000000	37000000	0,1
Chr24	37000000	38000000	0,2
Chr24	39000000	40000000	1,1
Chr24	40000000	41000000	1,1
Chr24	42000000	43000000	1,0
Chr25	0	1000000	3,2
Chr25	1000000	2000000	2,1
Chr25	2000000	3000000	1,0
Chr25	4000000	5000000	0,1
Chr25	6000000	7000000	0,2
Chr25	7000000	8000000	1,2
Chr25	10000000	11000000	0,1
Chr25	11000000	12000000	0,3
Chr25	14000000	15000000	0,1
Chr25	17000000	18000000	0,3
Chr25	18000000	19000000	0,2
Chr25	19000000	20000000	0,5
Chr25	22000000	23000000	1,0
Chr25	24000000	25000000	0,2
Chr25	25000000	26000000	0,3
Chr25	26000000	27000000	0,1
Chr25	27000000	28000000	0,2
Chr25	29000000	30000000	1,0
Chr25	30000000	31000000	2,1
Chr25	31000000	32000000	1,3
Chr25	32000000	33000000	2,0
Chr25	33000000	34000000	0,3
Chr25	34000000	35000000	1,0
Chr25	35000000	36000000	0,3
Chr25	40000000	41000000	1,0
Chr25	41000000	42000000	0,2
Chr25	43000000	44000000	4,2
Chr25	44000000	45000000	0,1
Chr25	45000000	46000000	0,2
Chr25	46000000	47000000	2,0
Chr25	47000000	48000000	0,2
Chr26	0	1000000	0,3
Chr26	2000000	3000000	2,1
Chr26	4000000	5000000	0,2
Chr26	5000000	6000000	3,0
Chr26	6000000	7000000	1,0
Chr26	7000000	8000000	1,0
Chr26	8000000	9000000	0,1
Chr26	9000000	10000000	2,2
Chr26	10000000	11000000	0,3
Chr26	13000000	14000000	0,1
Chr26	14000000	15000000	1,2
Chr26	15000000	16000000	0,1
Chr26	18000000	19000000	1,2
Chr26	19000000	20000000	0,1
Chr26	20000000	21000000	0,1
Chr26	23000000	24000000	0,3
Chr26	24000000	25000000	0,1
Chr26	25000000	26000000	2,1
Chr26	26000000	27000000	0,2
Chr26	27000000	28000000	1,1
Chr26	29000000	30000000	0,1
Chr26	31000000	32000000	2,1
Chr26	33000000	34000000	1,1
Chr26	35000000	36000000	2,0
Chr26	36000000	37000000	0,1
Chr26	37000000	38000000	0,1
Chr26	38000000	39000000	0,2
Chr26	39000000	40000000	0,1
Chr26	41000000	42000000	0,1
Chr26	42000000	43000000	1,3
Chr26	43000000	44000000	2,0
Chr26	44000000	45000000	1,1
Chr26	45000000	46000000	3,0
Chr26	46000000	47000000	2,0
Chr26	47000000	48000000	0,5
Chr26	48000000	49000000	0,1
ChrX	0	1000000	4,3
ChrX	1000000	2000000	2,2
ChrX	2000000	3000000	0,1
ChrX	4000000	5000000	0,2
ChrX	5000000	6000000	0,3
ChrX	6000000	7000000	0,1
ChrX	7000000	8000000	3,0
ChrX	9000000	10000000	0,1
ChrX	10000000	11000000	1,1
ChrX	14000000	15000000	0,1
ChrX	16000000	17000000	0,2
ChrX	17000000	18000000	0,1
ChrX	24000000	25000000	1,0
ChrX	27000000	28000000	1,0
ChrX	32000000	33000000	1,1
ChrX	34000000	35000000	0,1
ChrX	35000000	36000000	0,3
ChrX	42000000	43000000	0,2
ChrX	43000000	44000000	2,0
ChrX	55000000	56000000	0,2
ChrX	57000000	58000000	1,0
ChrX	61000000	62000000	1,1
ChrX	64000000	65000000	0,1
ChrX	65000000	66000000	1,0
ChrX	70000000	71000000	0,1
ChrX	78000000	79000000	1,0
ChrX	79000000	80000000	0,1
ChrX	80000000	81000000	0,2
ChrX	85000000	86000000	0,1
ChrX	90000000	91000000	1,0
ChrX	94000000	95000000	1,0
ChrX	95000000	96000000	2,0
ChrX	100000000	101000000	0,1
ChrX	101000000	102000000	2,0
ChrX	107000000	108000000	1,0
ChrX	111000000	112000000	2,0
ChrX	113000000	114000000	0,2
ChrX	115000000	116000000	0,1
ChrX	117000000	118000000	0,1
ChrX	122000000	123000000	1,0
ChrX	123000000	124000000	3,0
ChrX	126000000	127000000	4,0
ChrX	134000000	135000000	1,0
ChrX	136000000	137000000	0,1
ChrX	137000000	138000000	1,0
ChrX	138000000	139000000	0,2
ChrX	140000000	141000000	0,2
ChrX	141000000	142000000	0,1
ChrX	144000000	145000000	2,0
ChrX	149000000	150000000	0,1

## Sheet: Husheep-VS-F2.CHH.change
Chromosome	Window Start	Window End	Number of HyperDMRs, HypoDMRs (CHH)
Chr01	0	1000000	2,0
Chr01	2000000	3000000	1,2
Chr01	3000000	4000000	2,3
Chr01	5000000	6000000	3,0
Chr01	6000000	7000000	2,1
Chr01	7000000	8000000	3,1
Chr01	8000000	9000000	0,2
Chr01	9000000	10000000	1,0
Chr01	11000000	12000000	0,3
Chr01	12000000	13000000	1,4
Chr01	13000000	14000000	1,3
Chr01	14000000	15000000	0,1
Chr01	15000000	16000000	3,0
Chr01	16000000	17000000	0,1
Chr01	17000000	18000000	4,3
Chr01	18000000	19000000	3,1
Chr01	19000000	20000000	1,2
Chr01	20000000	21000000	8,1
Chr01	21000000	22000000	0,3
Chr01	23000000	24000000	1,1
Chr01	25000000	26000000	0,2
Chr01	26000000	27000000	2,2
Chr01	27000000	28000000	1,1
Chr01	28000000	29000000	5,0
Chr01	29000000	30000000	3,0
Chr01	30000000	31000000	2,0
Chr01	32000000	33000000	0,1
Chr01	33000000	34000000	3,1
Chr01	34000000	35000000	2,0
Chr01	35000000	36000000	5,2
Chr01	36000000	37000000	2,3
Chr01	37000000	38000000	1,2
Chr01	38000000	39000000	2,0
Chr01	40000000	41000000	4,6
Chr01	42000000	43000000	1,0
Chr01	43000000	44000000	4,1
Chr01	44000000	45000000	0,2
Chr01	45000000	46000000	1,0
Chr01	47000000	48000000	3,3
Chr01	48000000	49000000	1,1
Chr01	49000000	50000000	0,4
Chr01	50000000	51000000	8,2
Chr01	51000000	52000000	3,4
Chr01	52000000	53000000	6,1
Chr01	53000000	54000000	4,0
Chr01	54000000	55000000	0,3
Chr01	55000000	56000000	2,1
Chr01	58000000	59000000	0,1
Chr01	59000000	60000000	5,3
Chr01	60000000	61000000	2,5
Chr01	61000000	62000000	2,2
Chr01	63000000	64000000	3,2
Chr01	64000000	65000000	5,0
Chr01	65000000	66000000	0,4
Chr01	67000000	68000000	1,0
Chr01	68000000	69000000	6,1
Chr01	69000000	70000000	1,2
Chr01	70000000	71000000	5,0
Chr01	71000000	72000000	1,0
Chr01	72000000	73000000	2,2
Chr01	73000000	74000000	1,0
Chr01	74000000	75000000	2,2
Chr01	75000000	76000000	2,7
Chr01	76000000	77000000	1,4
Chr01	77000000	78000000	5,0
Chr01	79000000	80000000	2,3
Chr01	80000000	81000000	1,2
Chr01	82000000	83000000	4,0
Chr01	83000000	84000000	2,0
Chr01	84000000	85000000	3,1
Chr01	85000000	86000000	2,1
Chr01	86000000	87000000	2,2
Chr01	87000000	88000000	4,0
Chr01	88000000	89000000	5,0
Chr01	89000000	90000000	0,2
Chr01	90000000	91000000	3,1
Chr01	91000000	92000000	0,1
Chr01	92000000	93000000	3,0
Chr01	93000000	94000000	0,5
Chr01	94000000	95000000	1,1
Chr01	95000000	96000000	5,1
Chr01	96000000	97000000	0,3
Chr01	97000000	98000000	1,4
Chr01	98000000	99000000	3,0
Chr01	99000000	100000000	7,1
Chr01	100000000	101000000	1,6
Chr01	101000000	102000000	1,1
Chr01	102000000	103000000	4,2
Chr01	103000000	104000000	2,0
Chr01	104000000	105000000	3,1
Chr01	105000000	106000000	0,2
Chr01	106000000	107000000	2,3
Chr01	107000000	108000000	2,2
Chr01	108000000	109000000	4,0
Chr01	109000000	110000000	3,0
Chr01	110000000	111000000	0,2
Chr01	111000000	112000000	0,1
Chr01	112000000	113000000	2,2
Chr01	113000000	114000000	4,4
Chr01	114000000	115000000	0,2
Chr01	115000000	116000000	1,1
Chr01	116000000	117000000	1,1
Chr01	117000000	118000000	0,5
Chr01	118000000	119000000	4,0
Chr01	121000000	122000000	3,0
Chr01	122000000	123000000	0,2
Chr01	123000000	124000000	4,1
Chr01	125000000	126000000	0,1
Chr01	127000000	128000000	3,0
Chr01	128000000	129000000	1,0
Chr01	129000000	130000000	2,2
Chr01	130000000	131000000	0,2
Chr01	131000000	132000000	4,0
Chr01	132000000	133000000	0,1
Chr01	133000000	134000000	1,1
Chr01	134000000	135000000	4,1
Chr01	135000000	136000000	5,1
Chr01	137000000	138000000	2,0
Chr01	138000000	139000000	2,3
Chr01	139000000	140000000	5,2
Chr01	140000000	141000000	2,6
Chr01	142000000	143000000	1,0
Chr01	143000000	144000000	1,0
Chr01	144000000	145000000	4,0
Chr01	145000000	146000000	1,2
Chr01	146000000	147000000	0,3
Chr01	147000000	148000000	0,1
Chr01	149000000	150000000	4,0
Chr01	150000000	151000000	4,1
Chr01	151000000	152000000	9,1
Chr01	152000000	153000000	1,3
Chr01	153000000	154000000	3,2
Chr01	154000000	155000000	1,0
Chr01	155000000	156000000	5,2
Chr01	156000000	157000000	5,2
Chr01	157000000	158000000	7,1
Chr01	158000000	159000000	2,0
Chr01	159000000	160000000	0,2
Chr01	160000000	161000000	2,2
Chr01	162000000	163000000	0,1
Chr01	163000000	164000000	3,1
Chr01	164000000	165000000	3,0
Chr01	166000000	167000000	0,4
Chr01	167000000	168000000	3,0
Chr01	168000000	169000000	1,5
Chr01	169000000	170000000	2,5
Chr01	170000000	171000000	4,0
Chr01	171000000	172000000	0,3
Chr01	172000000	173000000	3,1
Chr01	173000000	174000000	1,1
Chr01	175000000	176000000	0,1
Chr01	176000000	177000000	2,0
Chr01	177000000	178000000	5,7
Chr01	178000000	179000000	1,0
Chr01	179000000	180000000	1,3
Chr01	180000000	181000000	2,3
Chr01	181000000	182000000	1,1
Chr01	182000000	183000000	4,1
Chr01	183000000	184000000	1,1
Chr01	184000000	185000000	4,2
Chr01	185000000	186000000	3,1
Chr01	186000000	187000000	2,3
Chr01	187000000	188000000	3,3
Chr01	188000000	189000000	3,2
Chr01	189000000	190000000	2,3
Chr01	190000000	191000000	1,2
Chr01	191000000	192000000	8,1
Chr01	192000000	193000000	3,2
Chr01	193000000	194000000	1,4
Chr01	195000000	196000000	5,1
Chr01	196000000	197000000	4,1
Chr01	197000000	198000000	4,2
Chr01	198000000	199000000	3,1
Chr01	199000000	200000000	0,4
Chr01	200000000	201000000	1,1
Chr01	201000000	202000000	1,0
Chr01	202000000	203000000	5,3
Chr01	203000000	204000000	3,0
Chr01	204000000	205000000	1,0
Chr01	205000000	206000000	2,1
Chr01	207000000	208000000	4,0
Chr01	208000000	209000000	2,0
Chr01	209000000	210000000	0,5
Chr01	210000000	211000000	3,0
Chr01	211000000	212000000	0,1
Chr01	212000000	213000000	6,1
Chr01	213000000	214000000	3,4
Chr01	214000000	215000000	0,1
Chr01	215000000	216000000	1,3
Chr01	216000000	217000000	3,0
Chr01	217000000	218000000	2,0
Chr01	221000000	222000000	2,3
Chr01	222000000	223000000	1,0
Chr01	223000000	224000000	3,1
Chr01	224000000	225000000	0,2
Chr01	225000000	226000000	4,0
Chr01	226000000	227000000	4,1
Chr01	227000000	228000000	0,1
Chr01	228000000	229000000	5,6
Chr01	229000000	230000000	1,3
Chr01	230000000	231000000	3,0
Chr01	231000000	232000000	4,3
Chr01	232000000	233000000	2,1
Chr01	233000000	234000000	3,4
Chr01	234000000	235000000	3,2
Chr01	235000000	236000000	5,2
Chr01	236000000	237000000	1,0
Chr01	237000000	238000000	2,0
Chr01	238000000	239000000	0,2
Chr01	240000000	241000000	1,0
Chr01	241000000	242000000	1,2
Chr01	242000000	243000000	5,0
Chr01	243000000	244000000	2,1
Chr01	244000000	245000000	1,2
Chr01	245000000	246000000	0,4
Chr01	246000000	247000000	1,3
Chr01	247000000	248000000	5,0
Chr01	248000000	249000000	2,0
Chr01	249000000	250000000	0,2
Chr01	250000000	251000000	1,0
Chr01	251000000	252000000	1,1
Chr01	252000000	253000000	0,3
Chr01	254000000	255000000	1,0
Chr01	255000000	256000000	1,0
Chr01	256000000	257000000	3,3
Chr01	257000000	258000000	2,4
Chr01	258000000	259000000	2,0
Chr01	259000000	260000000	0,2
Chr01	260000000	261000000	2,0
Chr01	261000000	262000000	7,0
Chr01	262000000	263000000	4,1
Chr01	264000000	265000000	0,4
Chr01	265000000	266000000	3,0
Chr01	266000000	267000000	2,3
Chr01	267000000	268000000	1,0
Chr01	268000000	269000000	2,1
Chr01	270000000	271000000	8,1
Chr01	271000000	272000000	1,2
Chr01	272000000	273000000	0,2
Chr01	273000000	274000000	1,1
Chr01	274000000	275000000	2,3
Chr01	275000000	276000000	2,0
Chr01	276000000	277000000	0,2
Chr01	278000000	279000000	1,1
Chr01	279000000	280000000	5,2
Chr01	280000000	281000000	3,0
Chr01	281000000	282000000	1,0
Chr01	283000000	284000000	3,2
Chr01	284000000	285000000	1,3
Chr01	286000000	287000000	1,0
Chr01	287000000	288000000	3,0
Chr01	288000000	289000000	4,0
Chr01	289000000	290000000	1,4
Chr01	290000000	291000000	2,1
Chr01	291000000	292000000	1,2
Chr01	292000000	293000000	3,1
Chr01	293000000	294000000	1,0
Chr01	294000000	295000000	1,3
Chr01	296000000	297000000	0,5
Chr01	297000000	298000000	2,0
Chr01	299000000	300000000	1,1
Chr01	300000000	301000000	1,0
Chr02	0	1000000	0,3
Chr02	3000000	4000000	0,1
Chr02	4000000	5000000	6,2
Chr02	5000000	6000000	3,1
Chr02	6000000	7000000	1,0
Chr02	7000000	8000000	3,0
Chr02	9000000	10000000	5,0
Chr02	10000000	11000000	1,0
Chr02	11000000	12000000	0,6
Chr02	12000000	13000000	3,3
Chr02	13000000	14000000	0,3
Chr02	14000000	15000000	1,2
Chr02	15000000	16000000	0,1
Chr02	16000000	17000000	1,0
Chr02	17000000	18000000	1,0
Chr02	18000000	19000000	2,3
Chr02	19000000	20000000	2,2
Chr02	20000000	21000000	1,2
Chr02	21000000	22000000	0,3
Chr02	22000000	23000000	0,5
Chr02	23000000	24000000	1,3
Chr02	24000000	25000000	2,1
Chr02	25000000	26000000	2,0
Chr02	26000000	27000000	3,1
Chr02	27000000	28000000	2,0
Chr02	28000000	29000000	0,4
Chr02	29000000	30000000	0,2
Chr02	30000000	31000000	1,0
Chr02	31000000	32000000	4,0
Chr02	32000000	33000000	4,3
Chr02	33000000	34000000	0,2
Chr02	34000000	35000000	2,1
Chr02	35000000	36000000	1,1
Chr02	36000000	37000000	2,6
Chr02	37000000	38000000	1,0
Chr02	38000000	39000000	0,4
Chr02	39000000	40000000	3,0
Chr02	40000000	41000000	1,0
Chr02	41000000	42000000	1,2
Chr02	42000000	43000000	2,1
Chr02	43000000	44000000	1,0
Chr02	44000000	45000000	1,0
Chr02	46000000	47000000	1,0
Chr02	47000000	48000000	2,5
Chr02	49000000	50000000	1,0
Chr02	50000000	51000000	4,1
Chr02	53000000	54000000	0,1
Chr02	54000000	55000000	2,4
Chr02	55000000	56000000	4,1
Chr02	56000000	57000000	3,0
Chr02	57000000	58000000	0,1
Chr02	58000000	59000000	0,1
Chr02	59000000	60000000	1,0
Chr02	60000000	61000000	2,0
Chr02	61000000	62000000	5,1
Chr02	62000000	63000000	5,3
Chr02	63000000	64000000	0,2
Chr02	64000000	65000000	5,1
Chr02	65000000	66000000	4,3
Chr02	66000000	67000000	2,0
Chr02	67000000	68000000	3,1
Chr02	68000000	69000000	1,0
Chr02	69000000	70000000	2,1
Chr02	70000000	71000000	3,7
Chr02	71000000	72000000	1,2
Chr02	72000000	73000000	4,5
Chr02	73000000	74000000	2,2
Chr02	74000000	75000000	1,3
Chr02	75000000	76000000	1,5
Chr02	76000000	77000000	1,1
Chr02	78000000	79000000	5,2
Chr02	79000000	80000000	0,1
Chr02	80000000	81000000	2,2
Chr02	81000000	82000000	0,4
Chr02	82000000	83000000	2,0
Chr02	83000000	84000000	11,3
Chr02	85000000	86000000	0,5
Chr02	86000000	87000000	3,2
Chr02	87000000	88000000	4,3
Chr02	88000000	89000000	2,0
Chr02	89000000	90000000	1,3
Chr02	90000000	91000000	4,0
Chr02	91000000	92000000	6,0
Chr02	93000000	94000000	2,3
Chr02	94000000	95000000	2,0
Chr02	95000000	96000000	3,2
Chr02	96000000	97000000	1,2
Chr02	97000000	98000000	2,1
Chr02	98000000	99000000	2,3
Chr02	99000000	100000000	1,5
Chr02	100000000	101000000	2,1
Chr02	101000000	102000000	3,5
Chr02	102000000	103000000	1,6
Chr02	103000000	104000000	2,0
Chr02	104000000	105000000	2,1
Chr02	105000000	106000000	0,2
Chr02	106000000	107000000	0,1
Chr02	107000000	108000000	0,3
Chr02	108000000	109000000	1,1
Chr02	109000000	110000000	4,1
Chr02	110000000	111000000	0,6
Chr02	111000000	112000000	0,2
Chr02	112000000	113000000	2,2
Chr02	113000000	114000000	2,0
Chr02	115000000	116000000	3,0
Chr02	116000000	117000000	3,0
Chr02	117000000	118000000	3,1
Chr02	118000000	119000000	3,1
Chr02	119000000	120000000	1,3
Chr02	120000000	121000000	3,0
Chr02	121000000	122000000	3,2
Chr02	123000000	124000000	3,2
Chr02	124000000	125000000	2,3
Chr02	125000000	126000000	3,4
Chr02	126000000	127000000	4,4
Chr02	127000000	128000000	0,3
Chr02	128000000	129000000	2,0
Chr02	129000000	130000000	2,3
Chr02	130000000	131000000	0,3
Chr02	131000000	132000000	0,1
Chr02	132000000	133000000	6,2
Chr02	133000000	134000000	3,1
Chr02	134000000	135000000	1,0
Chr02	135000000	136000000	1,4
Chr02	136000000	137000000	3,0
Chr02	137000000	138000000	0,1
Chr02	138000000	139000000	3,1
Chr02	139000000	140000000	2,1
Chr02	140000000	141000000	2,0
Chr02	141000000	142000000	2,0
Chr02	142000000	143000000	2,0
Chr02	143000000	144000000	4,1
Chr02	144000000	145000000	1,0
Chr02	145000000	146000000	3,1
Chr02	146000000	147000000	2,0
Chr02	147000000	148000000	5,1
Chr02	148000000	149000000	4,0
Chr02	149000000	150000000	1,0
Chr02	150000000	151000000	3,2
Chr02	151000000	152000000	2,3
Chr02	152000000	153000000	3,0
Chr02	153000000	154000000	2,0
Chr02	154000000	155000000	1,3
Chr02	155000000	156000000	2,1
Chr02	156000000	157000000	2,0
Chr02	157000000	158000000	5,0
Chr02	158000000	159000000	4,0
Chr02	159000000	160000000	4,1
Chr02	160000000	161000000	2,0
Chr02	161000000	162000000	5,3
Chr02	162000000	163000000	3,0
Chr02	163000000	164000000	2,2
Chr02	164000000	165000000	2,0
Chr02	165000000	166000000	2,2
Chr02	167000000	168000000	4,0
Chr02	168000000	169000000	0,4
Chr02	169000000	170000000	5,0
Chr02	170000000	171000000	0,1
Chr02	172000000	173000000	1,3
Chr02	173000000	174000000	7,0
Chr02	174000000	175000000	1,1
Chr02	175000000	176000000	1,2
Chr02	176000000	177000000	4,1
Chr02	177000000	178000000	4,2
Chr02	178000000	179000000	3,1
Chr02	179000000	180000000	1,1
Chr02	180000000	181000000	1,2
Chr02	181000000	182000000	3,2
Chr02	182000000	183000000	0,1
Chr02	183000000	184000000	2,1
Chr02	184000000	185000000	0,2
Chr02	185000000	186000000	1,0
Chr02	186000000	187000000	2,4
Chr02	187000000	188000000	4,1
Chr02	188000000	189000000	1,3
Chr02	189000000	190000000	2,0
Chr02	190000000	191000000	0,6
Chr02	192000000	193000000	3,0
Chr02	193000000	194000000	6,1
Chr02	194000000	195000000	6,0
Chr02	195000000	196000000	1,0
Chr02	196000000	197000000	4,2
Chr02	197000000	198000000	1,0
Chr02	198000000	199000000	3,1
Chr02	199000000	200000000	3,2
Chr02	200000000	201000000	3,0
Chr02	201000000	202000000	1,6
Chr02	202000000	203000000	1,0
Chr02	203000000	204000000	3,0
Chr02	204000000	205000000	0,2
Chr02	205000000	206000000	2,4
Chr02	206000000	207000000	2,0
Chr02	207000000	208000000	0,1
Chr02	209000000	210000000	1,0
Chr02	210000000	211000000	7,2
Chr02	211000000	212000000	2,2
Chr02	212000000	213000000	4,1
Chr02	213000000	214000000	1,4
Chr02	214000000	215000000	1,1
Chr02	215000000	216000000	2,4
Chr02	216000000	217000000	0,1
Chr02	217000000	218000000	1,3
Chr02	220000000	221000000	1,1
Chr02	221000000	222000000	3,0
Chr02	222000000	223000000	1,0
Chr02	223000000	224000000	1,4
Chr02	224000000	225000000	3,5
Chr02	225000000	226000000	1,0
Chr02	226000000	227000000	3,1
Chr02	227000000	228000000	3,1
Chr02	228000000	229000000	1,3
Chr02	229000000	230000000	0,4
Chr02	230000000	231000000	2,3
Chr02	231000000	232000000	6,1
Chr02	232000000	233000000	1,0
Chr02	233000000	234000000	0,2
Chr02	234000000	235000000	1,2
Chr02	235000000	236000000	0,3
Chr02	236000000	237000000	4,0
Chr02	237000000	238000000	1,3
Chr02	239000000	240000000	1,0
Chr02	240000000	241000000	2,6
Chr02	242000000	243000000	0,5
Chr02	243000000	244000000	1,6
Chr02	244000000	245000000	2,3
Chr02	245000000	246000000	4,3
Chr02	246000000	247000000	5,7
Chr02	247000000	248000000	0,1
Chr02	248000000	249000000	3,2
Chr02	249000000	250000000	2,3
Chr02	252000000	253000000	3,1
Chr02	253000000	254000000	3,0
Chr02	254000000	255000000	0,2
Chr02	256000000	257000000	1,0
Chr02	257000000	258000000	2,2
Chr02	259000000	260000000	2,4
Chr02	260000000	261000000	2,1
Chr02	261000000	262000000	3,0
Chr02	262000000	263000000	4,0
Chr02	263000000	264000000	2,1
Chr02	264000000	265000000	2,0
Chr02	265000000	266000000	1,0
Chr03	0	1000000	0,3
Chr03	3000000	4000000	1,0
Chr03	4000000	5000000	4,0
Chr03	6000000	7000000	2,0
Chr03	7000000	8000000	1,0
Chr03	8000000	9000000	1,2
Chr03	9000000	10000000	2,0
Chr03	10000000	11000000	0,1
Chr03	11000000	12000000	2,1
Chr03	12000000	13000000	3,0
Chr03	13000000	14000000	1,2
Chr03	14000000	15000000	0,1
Chr03	15000000	16000000	4,3
Chr03	16000000	17000000	5,2
Chr03	17000000	18000000	4,0
Chr03	18000000	19000000	0,3
Chr03	19000000	20000000	3,0
Chr03	20000000	21000000	1,2
Chr03	21000000	22000000	3,0
Chr03	22000000	23000000	4,1
Chr03	24000000	25000000	2,1
Chr03	25000000	26000000	1,0
Chr03	26000000	27000000	2,0
Chr03	27000000	28000000	3,0
Chr03	28000000	29000000	2,1
Chr03	29000000	30000000	5,1
Chr03	30000000	31000000	5,0
Chr03	31000000	32000000	4,1
Chr03	32000000	33000000	2,1
Chr03	33000000	34000000	2,1
Chr03	34000000	35000000	0,4
Chr03	35000000	36000000	3,2
Chr03	36000000	37000000	0,3
Chr03	37000000	38000000	2,2
Chr03	39000000	40000000	0,2
Chr03	40000000	41000000	0,3
Chr03	41000000	42000000	3,0
Chr03	42000000	43000000	4,1
Chr03	43000000	44000000	3,0
Chr03	44000000	45000000	0,4
Chr03	45000000	46000000	0,2
Chr03	46000000	47000000	0,4
Chr03	47000000	48000000	1,0
Chr03	48000000	49000000	1,2
Chr03	50000000	51000000	1,0
Chr03	52000000	53000000	1,0
Chr03	53000000	54000000	2,0
Chr03	54000000	55000000	1,0
Chr03	55000000	56000000	3,1
Chr03	56000000	57000000	2,2
Chr03	57000000	58000000	1,2
Chr03	58000000	59000000	5,4
Chr03	59000000	60000000	1,0
Chr03	60000000	61000000	5,0
Chr03	61000000	62000000	3,2
Chr03	62000000	63000000	2,2
Chr03	63000000	64000000	0,1
Chr03	64000000	65000000	4,6
Chr03	65000000	66000000	1,0
Chr03	66000000	67000000	2,2
Chr03	67000000	68000000	3,0
Chr03	68000000	69000000	1,3
Chr03	69000000	70000000	1,2
Chr03	70000000	71000000	2,5
Chr03	71000000	72000000	6,0
Chr03	73000000	74000000	0,2
Chr03	74000000	75000000	5,3
Chr03	75000000	76000000	2,0
Chr03	76000000	77000000	0,3
Chr03	77000000	78000000	8,4
Chr03	78000000	79000000	4,5
Chr03	79000000	80000000	5,2
Chr03	81000000	82000000	3,5
Chr03	83000000	84000000	1,0
Chr03	84000000	85000000	3,2
Chr03	85000000	86000000	2,2
Chr03	86000000	87000000	6,0
Chr03	88000000	89000000	4,0
Chr03	89000000	90000000	5,1
Chr03	90000000	91000000	3,0
Chr03	91000000	92000000	0,3
Chr03	92000000	93000000	3,3
Chr03	94000000	95000000	2,1
Chr03	95000000	96000000	6,0
Chr03	96000000	97000000	2,0
Chr03	97000000	98000000	2,2
Chr03	98000000	99000000	4,0
Chr03	99000000	100000000	2,0
Chr03	100000000	101000000	5,2
Chr03	101000000	102000000	0,1
Chr03	102000000	103000000	0,3
Chr03	103000000	104000000	1,0
Chr03	104000000	105000000	1,0
Chr03	105000000	106000000	1,3
Chr03	106000000	107000000	1,2
Chr03	107000000	108000000	4,1
Chr03	111000000	112000000	4,3
Chr03	112000000	113000000	2,0
Chr03	113000000	114000000	3,3
Chr03	114000000	115000000	5,8
Chr03	115000000	116000000	5,3
Chr03	116000000	117000000	1,1
Chr03	117000000	118000000	6,7
Chr03	118000000	119000000	1,0
Chr03	119000000	120000000	1,1
Chr03	120000000	121000000	1,0
Chr03	121000000	122000000	3,0
Chr03	122000000	123000000	1,3
Chr03	123000000	124000000	4,2
Chr03	124000000	125000000	2,0
Chr03	125000000	126000000	4,0
Chr03	126000000	127000000	0,2
Chr03	127000000	128000000	3,0
Chr03	129000000	130000000	6,3
Chr03	130000000	131000000	6,1
Chr03	131000000	132000000	3,2
Chr03	132000000	133000000	2,1
Chr03	133000000	134000000	2,0
Chr03	134000000	135000000	8,4
Chr03	135000000	136000000	0,2
Chr03	136000000	137000000	6,1
Chr03	137000000	138000000	4,0
Chr03	139000000	140000000	1,1
Chr03	140000000	141000000	2,0
Chr03	141000000	142000000	2,0
Chr03	142000000	143000000	0,2
Chr03	143000000	144000000	3,1
Chr03	144000000	145000000	5,3
Chr03	145000000	146000000	2,3
Chr03	146000000	147000000	0,1
Chr03	147000000	148000000	1,1
Chr03	148000000	149000000	3,0
Chr03	149000000	150000000	2,0
Chr03	150000000	151000000	2,0
Chr03	151000000	152000000	1,0
Chr03	153000000	154000000	3,1
Chr03	154000000	155000000	3,5
Chr03	155000000	156000000	1,0
Chr03	156000000	157000000	2,2
Chr03	157000000	158000000	2,0
Chr03	158000000	159000000	0,2
Chr03	160000000	161000000	0,6
Chr03	161000000	162000000	3,0
Chr03	162000000	163000000	2,2
Chr03	163000000	164000000	2,1
Chr03	164000000	165000000	3,2
Chr03	165000000	166000000	2,2
Chr03	166000000	167000000	3,3
Chr03	167000000	168000000	1,0
Chr03	168000000	169000000	1,4
Chr03	169000000	170000000	0,1
Chr03	170000000	171000000	1,0
Chr03	171000000	172000000	0,3
Chr03	172000000	173000000	3,2
Chr03	173000000	174000000	1,1
Chr03	174000000	175000000	0,4
Chr03	176000000	177000000	2,2
Chr03	177000000	178000000	2,2
Chr03	178000000	179000000	5,1
Chr03	179000000	180000000	2,2
Chr03	180000000	181000000	3,2
Chr03	181000000	182000000	2,0
Chr03	182000000	183000000	2,3
Chr03	183000000	184000000	0,3
Chr03	184000000	185000000	2,1
Chr03	185000000	186000000	1,1
Chr03	186000000	187000000	1,0
Chr03	187000000	188000000	2,1
Chr03	188000000	189000000	2,1
Chr03	189000000	190000000	1,0
Chr03	190000000	191000000	2,3
Chr03	191000000	192000000	2,1
Chr03	192000000	193000000	1,1
Chr03	193000000	194000000	3,0
Chr03	194000000	195000000	2,2
Chr03	195000000	196000000	1,4
Chr03	196000000	197000000	2,4
Chr03	197000000	198000000	1,0
Chr03	198000000	199000000	1,0
Chr03	199000000	200000000	1,1
Chr03	200000000	201000000	1,2
Chr03	201000000	202000000	1,1
Chr03	202000000	203000000	2,5
Chr03	203000000	204000000	7,7
Chr03	204000000	205000000	1,0
Chr03	205000000	206000000	4,0
Chr03	206000000	207000000	2,2
Chr03	207000000	208000000	2,3
Chr03	208000000	209000000	7,0
Chr03	209000000	210000000	1,0
Chr03	210000000	211000000	4,2
Chr03	211000000	212000000	4,5
Chr03	213000000	214000000	2,0
Chr03	214000000	215000000	3,0
Chr03	215000000	216000000	2,1
Chr03	216000000	217000000	1,4
Chr03	218000000	219000000	2,0
Chr03	219000000	220000000	4,5
Chr03	220000000	221000000	1,3
Chr03	222000000	223000000	1,2
Chr03	223000000	224000000	2,0
Chr03	224000000	225000000	3,0
Chr03	226000000	227000000	0,2
Chr03	227000000	228000000	0,1
Chr03	228000000	229000000	2,2
Chr03	229000000	230000000	0,1
Chr03	230000000	231000000	5,0
Chr03	231000000	232000000	1,1
Chr03	232000000	233000000	0,5
Chr03	233000000	234000000	1,1
Chr03	234000000	235000000	1,1
Chr03	236000000	237000000	2,0
Chr03	238000000	239000000	0,1
Chr03	239000000	240000000	0,1
Chr04	0	1000000	1,1
Chr04	1000000	2000000	3,2
Chr04	2000000	3000000	8,1
Chr04	3000000	4000000	7,0
Chr04	6000000	7000000	1,0
Chr04	7000000	8000000	4,0
Chr04	8000000	9000000	6,3
Chr04	9000000	10000000	1,0
Chr04	10000000	11000000	4,2
Chr04	11000000	12000000	2,2
Chr04	12000000	13000000	0,3
Chr04	13000000	14000000	0,1
Chr04	14000000	15000000	1,2
Chr04	15000000	16000000	9,2
Chr04	16000000	17000000	1,1
Chr04	17000000	18000000	0,5
Chr04	19000000	20000000	3,1
Chr04	20000000	21000000	0,3
Chr04	21000000	22000000	3,0
Chr04	22000000	23000000	1,1
Chr04	23000000	24000000	1,0
Chr04	24000000	25000000	4,1
Chr04	25000000	26000000	2,7
Chr04	26000000	27000000	2,2
Chr04	27000000	28000000	0,2
Chr04	29000000	30000000	2,0
Chr04	31000000	32000000	0,1
Chr04	32000000	33000000	5,0
Chr04	33000000	34000000	1,0
Chr04	35000000	36000000	1,3
Chr04	36000000	37000000	0,1
Chr04	37000000	38000000	0,1
Chr04	38000000	39000000	1,2
Chr04	39000000	40000000	1,3
Chr04	40000000	41000000	2,2
Chr04	41000000	42000000	2,0
Chr04	42000000	43000000	2,2
Chr04	43000000	44000000	3,1
Chr04	44000000	45000000	0,1
Chr04	46000000	47000000	3,3
Chr04	47000000	48000000	0,6
Chr04	48000000	49000000	2,0
Chr04	49000000	50000000	3,5
Chr04	51000000	52000000	5,0
Chr04	52000000	53000000	4,2
Chr04	53000000	54000000	0,1
Chr04	54000000	55000000	1,3
Chr04	55000000	56000000	3,1
Chr04	56000000	57000000	2,0
Chr04	57000000	58000000	0,2
Chr04	58000000	59000000	0,1
Chr04	59000000	60000000	2,0
Chr04	60000000	61000000	1,2
Chr04	61000000	62000000	2,2
Chr04	62000000	63000000	5,1
Chr04	63000000	64000000	1,0
Chr04	64000000	65000000	2,0
Chr04	65000000	66000000	1,0
Chr04	66000000	67000000	4,1
Chr04	68000000	69000000	2,3
Chr04	69000000	70000000	2,4
Chr04	70000000	71000000	2,4
Chr04	71000000	72000000	3,6
Chr04	72000000	73000000	1,3
Chr04	73000000	74000000	1,0
Chr04	74000000	75000000	2,1
Chr04	75000000	76000000	5,6
Chr04	76000000	77000000	6,2
Chr04	77000000	78000000	3,0
Chr04	78000000	79000000	0,2
Chr04	79000000	80000000	1,3
Chr04	80000000	81000000	4,2
Chr04	81000000	82000000	0,1
Chr04	82000000	83000000	0,2
Chr04	83000000	84000000	2,1
Chr04	85000000	86000000	0,5
Chr04	86000000	87000000	3,3
Chr04	87000000	88000000	4,0
Chr04	88000000	89000000	2,6
Chr04	89000000	90000000	2,0
Chr04	90000000	91000000	2,3
Chr04	91000000	92000000	2,2
Chr04	93000000	94000000	1,3
Chr04	94000000	95000000	5,3
Chr04	95000000	96000000	3,3
Chr04	96000000	97000000	0,6
Chr04	97000000	98000000	5,0
Chr04	98000000	99000000	3,1
Chr04	100000000	101000000	5,4
Chr04	101000000	102000000	5,1
Chr04	103000000	104000000	2,0
Chr04	104000000	105000000	1,2
Chr04	105000000	106000000	3,4
Chr04	106000000	107000000	5,1
Chr04	107000000	108000000	2,0
Chr04	108000000	109000000	2,5
Chr04	109000000	110000000	1,0
Chr04	110000000	111000000	7,0
Chr04	111000000	112000000	6,1
Chr04	112000000	113000000	2,1
Chr04	113000000	114000000	8,0
Chr04	114000000	115000000	2,2
Chr04	115000000	116000000	2,0
Chr04	116000000	117000000	1,4
Chr04	117000000	118000000	1,1
Chr04	118000000	119000000	3,4
Chr04	119000000	120000000	3,9
Chr04	121000000	122000000	1,1
Chr04	122000000	123000000	3,1
Chr04	123000000	124000000	2,2
Chr04	124000000	125000000	2,2
Chr04	126000000	127000000	4,2
Chr04	128000000	129000000	2,1
Chr04	129000000	130000000	2,0
Chr05	0	1000000	3,0
Chr05	1000000	2000000	2,3
Chr05	2000000	3000000	4,1
Chr05	3000000	4000000	2,2
Chr05	4000000	5000000	2,0
Chr05	5000000	6000000	0,1
Chr05	6000000	7000000	2,3
Chr05	7000000	8000000	1,2
Chr05	8000000	9000000	2,0
Chr05	9000000	10000000	5,4
Chr05	10000000	11000000	3,0
Chr05	11000000	12000000	6,0
Chr05	13000000	14000000	2,5
Chr05	14000000	15000000	1,1
Chr05	16000000	17000000	0,2
Chr05	17000000	18000000	2,0
Chr05	18000000	19000000	2,0
Chr05	20000000	21000000	0,3
Chr05	21000000	22000000	1,0
Chr05	22000000	23000000	4,0
Chr05	23000000	24000000	2,4
Chr05	24000000	25000000	3,3
Chr05	25000000	26000000	0,1
Chr05	26000000	27000000	4,1
Chr05	27000000	28000000	0,5
Chr05	28000000	29000000	3,0
Chr05	29000000	30000000	6,6
Chr05	30000000	31000000	2,2
Chr05	31000000	32000000	1,0
Chr05	32000000	33000000	1,4
Chr05	33000000	34000000	4,2
Chr05	34000000	35000000	4,2
Chr05	35000000	36000000	5,0
Chr05	36000000	37000000	1,3
Chr05	37000000	38000000	0,1
Chr05	38000000	39000000	0,5
Chr05	39000000	40000000	0,4
Chr05	41000000	42000000	3,0
Chr05	42000000	43000000	4,1
Chr05	44000000	45000000	1,2
Chr05	46000000	47000000	0,1
Chr05	48000000	49000000	2,1
Chr05	49000000	50000000	4,1
Chr05	51000000	52000000	5,4
Chr05	52000000	53000000	3,2
Chr05	53000000	54000000	3,3
Chr05	54000000	55000000	0,1
Chr05	58000000	59000000	2,0
Chr05	59000000	60000000	1,0
Chr05	61000000	62000000	2,4
Chr05	62000000	63000000	0,1
Chr05	63000000	64000000	4,2
Chr05	64000000	65000000	1,5
Chr05	65000000	66000000	4,4
Chr05	66000000	67000000	2,1
Chr05	67000000	68000000	0,2
Chr05	68000000	69000000	2,2
Chr05	69000000	70000000	0,2
Chr05	70000000	71000000	2,2
Chr05	71000000	72000000	1,0
Chr05	72000000	73000000	1,0
Chr05	73000000	74000000	4,1
Chr05	74000000	75000000	3,1
Chr05	75000000	76000000	0,4
Chr05	76000000	77000000	0,2
Chr05	78000000	79000000	0,4
Chr05	79000000	80000000	4,2
Chr05	80000000	81000000	5,2
Chr05	81000000	82000000	7,2
Chr05	82000000	83000000	4,4
Chr05	83000000	84000000	3,2
Chr05	84000000	85000000	5,0
Chr05	85000000	86000000	2,0
Chr05	86000000	87000000	3,0
Chr05	87000000	88000000	1,3
Chr05	88000000	89000000	2,0
Chr05	89000000	90000000	5,1
Chr05	90000000	91000000	4,0
Chr05	91000000	92000000	2,0
Chr05	92000000	93000000	0,3
Chr05	93000000	94000000	1,1
Chr05	94000000	95000000	4,0
Chr05	95000000	96000000	1,0
Chr05	96000000	97000000	0,3
Chr05	97000000	98000000	1,1
Chr05	98000000	99000000	2,2
Chr05	99000000	100000000	3,2
Chr05	101000000	102000000	2,0
Chr05	102000000	103000000	3,3
Chr05	103000000	104000000	2,2
Chr05	104000000	105000000	2,2
Chr05	105000000	106000000	1,2
Chr05	106000000	107000000	5,3
Chr05	107000000	108000000	0,1
Chr05	109000000	110000000	10,1
Chr05	110000000	111000000	4,0
Chr05	112000000	113000000	4,2
Chr05	113000000	114000000	2,0
Chr05	115000000	116000000	3,5
Chr05	116000000	117000000	1,1
Chr05	117000000	118000000	0,1
Chr06	0	1000000	0,3
Chr06	1000000	2000000	0,8
Chr06	2000000	3000000	4,0
Chr06	4000000	5000000	0,3
Chr06	5000000	6000000	1,5
Chr06	6000000	7000000	1,1
Chr06	7000000	8000000	3,4
Chr06	8000000	9000000	2,0
Chr06	9000000	10000000	1,4
Chr06	11000000	12000000	4,0
Chr06	12000000	13000000	6,0
Chr06	14000000	15000000	3,1
Chr06	15000000	16000000	1,0
Chr06	16000000	17000000	3,3
Chr06	17000000	18000000	1,0
Chr06	18000000	19000000	1,2
Chr06	19000000	20000000	0,3
Chr06	20000000	21000000	1,1
Chr06	21000000	22000000	1,2
Chr06	22000000	23000000	0,1
Chr06	23000000	24000000	2,0
Chr06	24000000	25000000	3,3
Chr06	25000000	26000000	6,0
Chr06	26000000	27000000	5,3
Chr06	27000000	28000000	3,4
Chr06	28000000	29000000	1,4
Chr06	29000000	30000000	3,0
Chr06	30000000	31000000	1,0
Chr06	32000000	33000000	2,3
Chr06	33000000	34000000	2,2
Chr06	34000000	35000000	1,4
Chr06	35000000	36000000	0,1
Chr06	36000000	37000000	1,3
Chr06	37000000	38000000	2,2
Chr06	38000000	39000000	7,1
Chr06	39000000	40000000	1,0
Chr06	40000000	41000000	1,2
Chr06	41000000	42000000	0,2
Chr06	42000000	43000000	1,4
Chr06	44000000	45000000	0,1
Chr06	45000000	46000000	1,1
Chr06	46000000	47000000	4,0
Chr06	48000000	49000000	9,5
Chr06	49000000	50000000	5,2
Chr06	50000000	51000000	4,3
Chr06	51000000	52000000	0,1
Chr06	52000000	53000000	2,0
Chr06	53000000	54000000	0,1
Chr06	54000000	55000000	4,0
Chr06	55000000	56000000	0,4
Chr06	56000000	57000000	3,0
Chr06	57000000	58000000	3,0
Chr06	58000000	59000000	1,2
Chr06	59000000	60000000	0,1
Chr06	60000000	61000000	0,2
Chr06	61000000	62000000	5,2
Chr06	62000000	63000000	2,7
Chr06	64000000	65000000	2,0
Chr06	65000000	66000000	0,3
Chr06	67000000	68000000	1,0
Chr06	68000000	69000000	0,2
Chr06	69000000	70000000	3,0
Chr06	70000000	71000000	2,0
Chr06	71000000	72000000	3,1
Chr06	72000000	73000000	2,0
Chr06	73000000	74000000	0,1
Chr06	74000000	75000000	0,1
Chr06	75000000	76000000	1,4
Chr06	76000000	77000000	0,3
Chr06	77000000	78000000	1,0
Chr06	78000000	79000000	6,2
Chr06	79000000	80000000	3,2
Chr06	80000000	81000000	2,7
Chr06	81000000	82000000	3,0
Chr06	82000000	83000000	0,3
Chr06	83000000	84000000	0,3
Chr06	84000000	85000000	2,3
Chr06	85000000	86000000	5,2
Chr06	86000000	87000000	0,3
Chr06	87000000	88000000	1,0
Chr06	88000000	89000000	3,2
Chr06	90000000	91000000	3,0
Chr06	91000000	92000000	6,0
Chr06	92000000	93000000	4,10
Chr06	93000000	94000000	1,0
Chr06	94000000	95000000	0,1
Chr06	95000000	96000000	4,4
Chr06	96000000	97000000	3,1
Chr06	97000000	98000000	4,0
Chr06	98000000	99000000	3,9
Chr06	99000000	100000000	2,3
Chr06	100000000	101000000	4,0
Chr06	101000000	102000000	2,1
Chr06	102000000	103000000	3,2
Chr06	103000000	104000000	1,0
Chr06	104000000	105000000	1,1
Chr06	105000000	106000000	0,3
Chr06	106000000	107000000	2,0
Chr06	107000000	108000000	4,0
Chr06	108000000	109000000	6,0
Chr06	109000000	110000000	1,2
Chr06	110000000	111000000	4,0
Chr06	111000000	112000000	0,3
Chr06	112000000	113000000	0,2
Chr06	113000000	114000000	1,0
Chr06	114000000	115000000	2,0
Chr06	115000000	116000000	4,5
Chr06	116000000	117000000	0,2
Chr06	117000000	118000000	1,2
Chr06	118000000	119000000	0,5
Chr06	119000000	120000000	3,0
Chr06	120000000	121000000	3,1
Chr06	121000000	122000000	2,1
Chr06	122000000	123000000	0,1
Chr06	123000000	124000000	1,0
Chr06	124000000	125000000	2,2
Chr06	125000000	126000000	4,0
Chr06	126000000	127000000	2,2
Chr06	127000000	128000000	2,2
Chr06	128000000	129000000	1,0
Chr06	129000000	130000000	2,0
Chr07	0	1000000	0,2
Chr07	1000000	2000000	2,8
Chr07	2000000	3000000	2,2
Chr07	4000000	5000000	3,2
Chr07	5000000	6000000	3,0
Chr07	6000000	7000000	0,2
Chr07	7000000	8000000	0,1
Chr07	9000000	10000000	1,8
Chr07	10000000	11000000	0,1
Chr07	11000000	12000000	2,3
Chr07	12000000	13000000	3,6
Chr07	13000000	14000000	1,0
Chr07	14000000	15000000	2,0
Chr07	15000000	16000000	1,4
Chr07	16000000	17000000	0,2
Chr07	17000000	18000000	1,5
Chr07	18000000	19000000	1,0
Chr07	19000000	20000000	2,2
Chr07	20000000	21000000	0,2
Chr07	21000000	22000000	2,6
Chr07	22000000	23000000	4,1
Chr07	23000000	24000000	2,1
Chr07	24000000	25000000	0,2
Chr07	25000000	26000000	1,0
Chr07	26000000	27000000	1,0
Chr07	27000000	28000000	1,0
Chr07	28000000	29000000	1,3
Chr07	29000000	30000000	5,0
Chr07	30000000	31000000	1,0
Chr07	31000000	32000000	3,0
Chr07	32000000	33000000	2,1
Chr07	33000000	34000000	2,4
Chr07	34000000	35000000	2,1
Chr07	35000000	36000000	5,0
Chr07	36000000	37000000	5,1
Chr07	37000000	38000000	5,4
Chr07	38000000	39000000	3,3
Chr07	39000000	40000000	0,2
Chr07	40000000	41000000	1,2
Chr07	41000000	42000000	1,1
Chr07	42000000	43000000	7,7
Chr07	43000000	44000000	8,0
Chr07	44000000	45000000	4,5
Chr07	45000000	46000000	5,1
Chr07	46000000	47000000	3,2
Chr07	47000000	48000000	5,1
Chr07	48000000	49000000	0,2
Chr07	49000000	50000000	3,2
Chr07	51000000	52000000	2,0
Chr07	52000000	53000000	1,1
Chr07	53000000	54000000	1,3
Chr07	54000000	55000000	2,3
Chr07	55000000	56000000	5,2
Chr07	56000000	57000000	1,4
Chr07	57000000	58000000	2,3
Chr07	58000000	59000000	5,0
Chr07	60000000	61000000	4,2
Chr07	61000000	62000000	1,5
Chr07	62000000	63000000	2,2
Chr07	63000000	64000000	4,2
Chr07	64000000	65000000	2,2
Chr07	65000000	66000000	2,1
Chr07	66000000	67000000	2,1
Chr07	67000000	68000000	8,1
Chr07	68000000	69000000	2,0
Chr07	70000000	71000000	0,1
Chr07	72000000	73000000	2,2
Chr07	73000000	74000000	5,0
Chr07	74000000	75000000	5,5
Chr07	75000000	76000000	1,1
Chr07	76000000	77000000	2,2
Chr07	77000000	78000000	1,3
Chr07	78000000	79000000	3,1
Chr07	79000000	80000000	2,0
Chr07	80000000	81000000	1,2
Chr07	82000000	83000000	0,5
Chr07	83000000	84000000	0,3
Chr07	85000000	86000000	3,1
Chr07	86000000	87000000	5,3
Chr07	88000000	89000000	3,2
Chr07	89000000	90000000	1,0
Chr07	90000000	91000000	4,3
Chr07	91000000	92000000	3,2
Chr07	93000000	94000000	1,0
Chr07	94000000	95000000	0,1
Chr07	95000000	96000000	2,1
Chr07	96000000	97000000	7,0
Chr07	97000000	98000000	5,2
Chr07	98000000	99000000	3,0
Chr07	99000000	100000000	2,4
Chr07	100000000	101000000	1,0
Chr07	101000000	102000000	1,7
Chr07	102000000	103000000	1,2
Chr07	103000000	104000000	7,0
Chr07	104000000	105000000	2,2
Chr07	105000000	106000000	1,2
Chr08	0	1000000	2,0
Chr08	1000000	2000000	2,0
Chr08	2000000	3000000	0,2
Chr08	3000000	4000000	2,2
Chr08	4000000	5000000	0,1
Chr08	5000000	6000000	0,3
Chr08	6000000	7000000	3,5
Chr08	7000000	8000000	0,5
Chr08	8000000	9000000	0,3
Chr08	9000000	10000000	4,10
Chr08	10000000	11000000	4,3
Chr08	11000000	12000000	1,3
Chr08	12000000	13000000	0,2
Chr08	13000000	14000000	2,5
Chr08	14000000	15000000	0,1
Chr08	15000000	16000000	0,2
Chr08	16000000	17000000	0,1
Chr08	17000000	18000000	2,0
Chr08	18000000	19000000	3,4
Chr08	19000000	20000000	3,3
Chr08	21000000	22000000	3,1
Chr08	22000000	23000000	3,1
Chr08	24000000	25000000	0,4
Chr08	26000000	27000000	4,1
Chr08	27000000	28000000	7,1
Chr08	28000000	29000000	2,0
Chr08	29000000	30000000	4,4
Chr08	30000000	31000000	0,2
Chr08	31000000	32000000	2,1
Chr08	33000000	34000000	5,0
Chr08	34000000	35000000	1,0
Chr08	35000000	36000000	4,0
Chr08	36000000	37000000	2,0
Chr08	37000000	38000000	4,0
Chr08	38000000	39000000	0,4
Chr08	39000000	40000000	3,0
Chr08	40000000	41000000	3,2
Chr08	41000000	42000000	5,0
Chr08	42000000	43000000	0,3
Chr08	43000000	44000000	2,0
Chr08	44000000	45000000	1,1
Chr08	46000000	47000000	4,3
Chr08	47000000	48000000	0,1
Chr08	48000000	49000000	4,2
Chr08	49000000	50000000	1,5
Chr08	50000000	51000000	2,2
Chr08	51000000	52000000	3,0
Chr08	52000000	53000000	1,1
Chr08	53000000	54000000	0,4
Chr08	54000000	55000000	2,2
Chr08	55000000	56000000	4,3
Chr08	56000000	57000000	0,9
Chr08	57000000	58000000	1,1
Chr08	58000000	59000000	2,0
Chr08	59000000	60000000	3,0
Chr08	60000000	61000000	1,0
Chr08	61000000	62000000	4,2
Chr08	63000000	64000000	0,2
Chr08	64000000	65000000	0,1
Chr08	65000000	66000000	1,2
Chr08	66000000	67000000	0,1
Chr08	67000000	68000000	0,2
Chr08	68000000	69000000	6,0
Chr08	69000000	70000000	4,1
Chr08	71000000	72000000	2,2
Chr08	72000000	73000000	6,1
Chr08	73000000	74000000	4,5
Chr08	74000000	75000000	1,0
Chr08	75000000	76000000	0,5
Chr08	77000000	78000000	3,2
Chr08	78000000	79000000	0,2
Chr08	79000000	80000000	0,2
Chr08	80000000	81000000	1,1
Chr08	81000000	82000000	2,1
Chr08	82000000	83000000	5,0
Chr08	83000000	84000000	2,0
Chr08	84000000	85000000	2,4
Chr08	86000000	87000000	2,2
Chr08	87000000	88000000	0,3
Chr08	88000000	89000000	1,0
Chr08	89000000	90000000	1,0
Chr08	91000000	92000000	3,3
Chr08	92000000	93000000	2,1
Chr08	93000000	94000000	6,1
Chr08	94000000	95000000	3,3
Chr08	95000000	96000000	1,0
Chr08	96000000	97000000	3,2
Chr08	97000000	98000000	1,1
Chr08	98000000	99000000	1,0
Chr09	0	1000000	0,3
Chr09	1000000	2000000	5,5
Chr09	2000000	3000000	2,0
Chr09	3000000	4000000	1,2
Chr09	4000000	5000000	0,1
Chr09	5000000	6000000	1,2
Chr09	6000000	7000000	3,3
Chr09	7000000	8000000	3,2
Chr09	8000000	9000000	3,3
Chr09	9000000	10000000	4,3
Chr09	10000000	11000000	2,1
Chr09	11000000	12000000	1,2
Chr09	12000000	13000000	0,3
Chr09	13000000	14000000	5,4
Chr09	14000000	15000000	2,0
Chr09	15000000	16000000	1,0
Chr09	17000000	18000000	2,0
Chr09	18000000	19000000	2,0
Chr09	20000000	21000000	1,4
Chr09	21000000	22000000	0,1
Chr09	22000000	23000000	1,0
Chr09	24000000	25000000	1,0
Chr09	25000000	26000000	0,3
Chr09	26000000	27000000	1,3
Chr09	27000000	28000000	3,0
Chr09	28000000	29000000	2,0
Chr09	29000000	30000000	2,2
Chr09	30000000	31000000	3,6
Chr09	31000000	32000000	1,0
Chr09	32000000	33000000	0,4
Chr09	33000000	34000000	1,1
Chr09	34000000	35000000	4,4
Chr09	35000000	36000000	1,3
Chr09	36000000	37000000	3,1
Chr09	37000000	38000000	2,0
Chr09	38000000	39000000	3,0
Chr09	39000000	40000000	6,1
Chr09	40000000	41000000	2,1
Chr09	41000000	42000000	1,6
Chr09	42000000	43000000	0,1
Chr09	43000000	44000000	1,0
Chr09	44000000	45000000	4,1
Chr09	45000000	46000000	2,0
Chr09	46000000	47000000	3,0
Chr09	47000000	48000000	3,0
Chr09	48000000	49000000	5,6
Chr09	49000000	50000000	4,2
Chr09	51000000	52000000	6,3
Chr09	52000000	53000000	2,7
Chr09	53000000	54000000	0,2
Chr09	54000000	55000000	0,3
Chr09	55000000	56000000	1,4
Chr09	56000000	57000000	2,0
Chr09	57000000	58000000	2,5
Chr09	58000000	59000000	3,0
Chr09	59000000	60000000	3,4
Chr09	60000000	61000000	1,1
Chr09	61000000	62000000	1,2
Chr09	62000000	63000000	1,3
Chr09	63000000	64000000	0,1
Chr09	64000000	65000000	3,2
Chr09	65000000	66000000	1,0
Chr09	66000000	67000000	3,1
Chr09	67000000	68000000	5,2
Chr09	68000000	69000000	1,0
Chr09	69000000	70000000	3,0
Chr09	70000000	71000000	1,2
Chr09	71000000	72000000	4,4
Chr09	72000000	73000000	1,3
Chr09	73000000	74000000	1,0
Chr09	74000000	75000000	1,1
Chr09	75000000	76000000	3,2
Chr09	76000000	77000000	1,0
Chr09	77000000	78000000	0,3
Chr09	78000000	79000000	1,0
Chr09	80000000	81000000	2,1
Chr09	81000000	82000000	5,1
Chr09	82000000	83000000	2,3
Chr09	83000000	84000000	0,1
Chr09	84000000	85000000	2,6
Chr09	85000000	86000000	2,3
Chr09	86000000	87000000	3,0
Chr09	87000000	88000000	4,2
Chr09	88000000	89000000	2,3
Chr09	89000000	90000000	1,1
Chr09	90000000	91000000	0,1
Chr09	91000000	92000000	3,2
Chr09	92000000	93000000	4,4
Chr09	93000000	94000000	3,0
Chr09	94000000	95000000	2,1
Chr09	95000000	96000000	1,4
Chr09	96000000	97000000	3,3
Chr09	97000000	98000000	5,0
Chr09	98000000	99000000	7,3
Chr09	99000000	100000000	3,4
Chr09	101000000	102000000	4,1
Chr09	102000000	103000000	1,3
Chr09	103000000	104000000	2,0
Chr10	1000000	2000000	3,0
Chr10	2000000	3000000	1,3
Chr10	3000000	4000000	5,1
Chr10	4000000	5000000	2,0
Chr10	5000000	6000000	0,2
Chr10	6000000	7000000	1,2
Chr10	7000000	8000000	3,3
Chr10	8000000	9000000	3,6
Chr10	9000000	10000000	3,1
Chr10	10000000	11000000	4,0
Chr10	11000000	12000000	3,4
Chr10	12000000	13000000	0,2
Chr10	13000000	14000000	3,2
Chr10	14000000	15000000	2,0
Chr10	16000000	17000000	3,0
Chr10	17000000	18000000	3,2
Chr10	18000000	19000000	2,0
Chr10	19000000	20000000	3,0
Chr10	20000000	21000000	1,1
Chr10	21000000	22000000	0,5
Chr10	22000000	23000000	2,0
Chr10	23000000	24000000	2,0
Chr10	24000000	25000000	0,2
Chr10	25000000	26000000	4,0
Chr10	26000000	27000000	3,2
Chr10	27000000	28000000	3,1
Chr10	28000000	29000000	1,1
Chr10	29000000	30000000	4,1
Chr10	30000000	31000000	0,1
Chr10	32000000	33000000	3,3
Chr10	34000000	35000000	1,1
Chr10	35000000	36000000	0,1
Chr10	36000000	37000000	3,5
Chr10	37000000	38000000	0,4
Chr10	38000000	39000000	3,8
Chr10	39000000	40000000	1,2
Chr10	40000000	41000000	0,1
Chr10	41000000	42000000	6,0
Chr10	42000000	43000000	5,5
Chr10	43000000	44000000	3,0
Chr10	44000000	45000000	1,2
Chr10	45000000	46000000	4,0
Chr10	46000000	47000000	4,1
Chr10	47000000	48000000	1,1
Chr10	48000000	49000000	0,2
Chr10	49000000	50000000	1,2
Chr10	50000000	51000000	2,1
Chr10	51000000	52000000	3,0
Chr10	52000000	53000000	7,2
Chr10	53000000	54000000	1,4
Chr10	54000000	55000000	3,3
Chr10	55000000	56000000	3,2
Chr10	56000000	57000000	4,0
Chr10	57000000	58000000	0,1
Chr10	58000000	59000000	4,1
Chr10	60000000	61000000	9,2
Chr10	61000000	62000000	5,5
Chr10	62000000	63000000	5,1
Chr10	64000000	65000000	0,1
Chr10	65000000	66000000	2,2
Chr10	66000000	67000000	2,1
Chr10	67000000	68000000	3,0
Chr10	68000000	69000000	1,0
Chr10	69000000	70000000	2,2
Chr10	70000000	71000000	2,1
Chr10	71000000	72000000	0,2
Chr10	72000000	73000000	1,2
Chr10	73000000	74000000	2,2
Chr10	74000000	75000000	0,1
Chr10	75000000	76000000	1,1
Chr10	76000000	77000000	1,3
Chr10	77000000	78000000	0,1
Chr10	79000000	80000000	0,4
Chr10	80000000	81000000	2,1
Chr10	81000000	82000000	3,1
Chr10	82000000	83000000	3,1
Chr10	83000000	84000000	2,0
Chr10	84000000	85000000	2,0
Chr10	85000000	86000000	3,1
Chr10	86000000	87000000	2,0
Chr10	87000000	88000000	1,2
Chr10	88000000	89000000	2,2
Chr10	89000000	90000000	4,3
Chr10	90000000	91000000	0,1
Chr10	91000000	92000000	2,1
Chr10	93000000	94000000	1,1
Chr10	94000000	95000000	4,1
Chr10	96000000	97000000	2,0
Chr11	0	1000000	1,0
Chr11	1000000	2000000	1,0
Chr11	2000000	3000000	1,0
Chr11	3000000	4000000	3,5
Chr11	4000000	5000000	9,3
Chr11	5000000	6000000	1,0
Chr11	6000000	7000000	3,5
Chr11	7000000	8000000	1,0
Chr11	8000000	9000000	0,2
Chr11	9000000	10000000	0,2
Chr11	11000000	12000000	1,0
Chr11	13000000	14000000	2,2
Chr11	15000000	16000000	0,1
Chr11	16000000	17000000	0,2
Chr11	17000000	18000000	2,0
Chr11	18000000	19000000	1,0
Chr11	19000000	20000000	2,2
Chr11	20000000	21000000	3,1
Chr11	21000000	22000000	3,0
Chr11	22000000	23000000	2,0
Chr11	23000000	24000000	1,2
Chr11	24000000	25000000	1,4
Chr11	25000000	26000000	2,0
Chr11	27000000	28000000	0,1
Chr11	29000000	30000000	1,0
Chr11	30000000	31000000	2,0
Chr11	31000000	32000000	0,1
Chr11	33000000	34000000	1,0
Chr11	36000000	37000000	2,0
Chr11	37000000	38000000	2,2
Chr11	38000000	39000000	0,2
Chr11	39000000	40000000	1,0
Chr11	41000000	42000000	2,1
Chr11	42000000	43000000	2,2
Chr11	43000000	44000000	2,0
Chr11	44000000	45000000	1,5
Chr11	45000000	46000000	0,4
Chr11	46000000	47000000	4,4
Chr11	47000000	48000000	5,1
Chr11	49000000	50000000	2,2
Chr11	51000000	52000000	2,5
Chr11	52000000	53000000	6,1
Chr11	53000000	54000000	4,1
Chr11	54000000	55000000	0,1
Chr11	55000000	56000000	2,2
Chr11	56000000	57000000	5,2
Chr11	58000000	59000000	1,0
Chr11	60000000	61000000	1,1
Chr12	0	1000000	2,1
Chr12	1000000	2000000	1,2
Chr12	2000000	3000000	1,0
Chr12	3000000	4000000	1,1
Chr12	4000000	5000000	1,0
Chr12	5000000	6000000	3,0
Chr12	6000000	7000000	3,1
Chr12	7000000	8000000	5,0
Chr12	8000000	9000000	1,0
Chr12	9000000	10000000	2,1
Chr12	10000000	11000000	3,1
Chr12	11000000	12000000	2,0
Chr12	12000000	13000000	2,0
Chr12	13000000	14000000	3,7
Chr12	14000000	15000000	0,3
Chr12	15000000	16000000	2,0
Chr12	16000000	17000000	0,4
Chr12	17000000	18000000	2,3
Chr12	18000000	19000000	2,2
Chr12	19000000	20000000	1,0
Chr12	20000000	21000000	0,1
Chr12	21000000	22000000	1,1
Chr12	22000000	23000000	3,0
Chr12	23000000	24000000	1,1
Chr12	24000000	25000000	1,3
Chr12	25000000	26000000	2,0
Chr12	26000000	27000000	1,4
Chr12	27000000	28000000	1,0
Chr12	28000000	29000000	1,0
Chr12	29000000	30000000	3,0
Chr12	31000000	32000000	0,2
Chr12	32000000	33000000	0,4
Chr12	33000000	34000000	0,3
Chr12	34000000	35000000	0,2
Chr12	35000000	36000000	1,2
Chr12	36000000	37000000	2,0
Chr12	37000000	38000000	4,0
Chr12	38000000	39000000	3,3
Chr12	39000000	40000000	1,1
Chr12	40000000	41000000	9,4
Chr12	41000000	42000000	4,4
Chr12	42000000	43000000	1,3
Chr12	43000000	44000000	2,1
Chr12	44000000	45000000	4,2
Chr12	45000000	46000000	5,0
Chr12	47000000	48000000	1,0
Chr12	48000000	49000000	4,2
Chr12	49000000	50000000	2,0
Chr12	50000000	51000000	0,2
Chr12	51000000	52000000	3,2
Chr12	52000000	53000000	1,3
Chr12	55000000	56000000	6,2
Chr12	56000000	57000000	1,0
Chr12	59000000	60000000	1,2
Chr12	60000000	61000000	0,4
Chr12	61000000	62000000	1,0
Chr12	62000000	63000000	6,0
Chr12	63000000	64000000	4,0
Chr12	64000000	65000000	1,0
Chr12	65000000	66000000	2,1
Chr12	66000000	67000000	3,1
Chr12	67000000	68000000	0,1
Chr12	68000000	69000000	2,2
Chr12	69000000	70000000	3,1
Chr12	70000000	71000000	1,1
Chr12	71000000	72000000	1,3
Chr12	72000000	73000000	1,1
Chr12	74000000	75000000	8,5
Chr12	75000000	76000000	0,1
Chr12	76000000	77000000	2,3
Chr12	77000000	78000000	0,1
Chr12	78000000	79000000	2,0
Chr12	79000000	80000000	3,3
Chr12	80000000	81000000	0,4
Chr12	81000000	82000000	4,0
Chr12	82000000	83000000	1,1
Chr12	83000000	84000000	2,1
Chr13	1000000	2000000	2,0
Chr13	3000000	4000000	0,1
Chr13	4000000	5000000	5,4
Chr13	5000000	6000000	4,2
Chr13	6000000	7000000	3,0
Chr13	7000000	8000000	3,4
Chr13	8000000	9000000	3,0
Chr13	9000000	10000000	2,1
Chr13	11000000	12000000	1,0
Chr13	12000000	13000000	1,0
Chr13	13000000	14000000	1,1
Chr13	14000000	15000000	3,3
Chr13	15000000	16000000	1,3
Chr13	16000000	17000000	3,0
Chr13	17000000	18000000	1,2
Chr13	18000000	19000000	5,0
Chr13	19000000	20000000	0,2
Chr13	20000000	21000000	1,1
Chr13	21000000	22000000	3,0
Chr13	22000000	23000000	0,4
Chr13	23000000	24000000	4,2
Chr13	25000000	26000000	2,0
Chr13	26000000	27000000	2,1
Chr13	27000000	28000000	7,2
Chr13	28000000	29000000	1,4
Chr13	29000000	30000000	3,4
Chr13	30000000	31000000	3,0
Chr13	31000000	32000000	1,0
Chr13	32000000	33000000	0,1
Chr13	33000000	34000000	2,1
Chr13	34000000	35000000	5,0
Chr13	35000000	36000000	1,0
Chr13	36000000	37000000	1,2
Chr13	37000000	38000000	1,3
Chr13	38000000	39000000	2,1
Chr13	39000000	40000000	2,1
Chr13	41000000	42000000	1,3
Chr13	42000000	43000000	1,0
Chr13	43000000	44000000	1,0
Chr13	44000000	45000000	2,3
Chr13	45000000	46000000	0,2
Chr13	46000000	47000000	1,3
Chr13	47000000	48000000	2,1
Chr13	48000000	49000000	0,3
Chr13	49000000	50000000	2,0
Chr13	50000000	51000000	1,2
Chr13	51000000	52000000	6,4
Chr13	52000000	53000000	4,2
Chr13	53000000	54000000	0,3
Chr13	55000000	56000000	1,0
Chr13	56000000	57000000	0,1
Chr13	57000000	58000000	1,0
Chr13	58000000	59000000	1,2
Chr13	59000000	60000000	1,0
Chr13	60000000	61000000	0,2
Chr13	61000000	62000000	1,0
Chr13	62000000	63000000	5,2
Chr13	63000000	64000000	0,1
Chr13	64000000	65000000	0,2
Chr13	65000000	66000000	0,1
Chr13	66000000	67000000	2,1
Chr13	68000000	69000000	0,1
Chr13	69000000	70000000	2,1
Chr13	70000000	71000000	1,0
Chr13	71000000	72000000	4,3
Chr13	72000000	73000000	1,0
Chr13	73000000	74000000	4,2
Chr13	74000000	75000000	1,0
Chr13	75000000	76000000	3,0
Chr13	76000000	77000000	1,2
Chr13	77000000	78000000	4,0
Chr13	78000000	79000000	2,0
Chr13	79000000	80000000	2,1
Chr13	80000000	81000000	1,0
Chr13	81000000	82000000	3,1
Chr13	83000000	84000000	2,0
Chr13	84000000	85000000	1,1
Chr13	85000000	86000000	4,2
Chr13	86000000	87000000	2,0
Chr14	0	1000000	1,1
Chr14	1000000	2000000	1,1
Chr14	2000000	3000000	1,2
Chr14	3000000	4000000	2,0
Chr14	4000000	5000000	3,0
Chr14	5000000	6000000	2,1
Chr14	6000000	7000000	1,2
Chr14	7000000	8000000	3,0
Chr14	8000000	9000000	2,0
Chr14	9000000	10000000	1,1
Chr14	11000000	12000000	4,0
Chr14	13000000	14000000	2,5
Chr14	14000000	15000000	1,0
Chr14	16000000	17000000	2,0
Chr14	17000000	18000000	0,1
Chr14	18000000	19000000	1,1
Chr14	19000000	20000000	0,1
Chr14	20000000	21000000	6,2
Chr14	21000000	22000000	1,0
Chr14	22000000	23000000	1,2
Chr14	23000000	24000000	6,1
Chr14	25000000	26000000	3,0
Chr14	27000000	28000000	1,2
Chr14	28000000	29000000	4,3
Chr14	29000000	30000000	2,1
Chr14	31000000	32000000	3,4
Chr14	34000000	35000000	0,1
Chr14	35000000	36000000	2,2
Chr14	37000000	38000000	3,3
Chr14	38000000	39000000	1,0
Chr14	39000000	40000000	2,0
Chr14	40000000	41000000	2,0
Chr14	41000000	42000000	0,1
Chr14	42000000	43000000	2,0
Chr14	43000000	44000000	0,1
Chr14	44000000	45000000	3,0
Chr14	45000000	46000000	1,0
Chr14	46000000	47000000	6,3
Chr14	47000000	48000000	0,2
Chr14	49000000	50000000	3,0
Chr14	50000000	51000000	2,0
Chr14	51000000	52000000	4,1
Chr14	53000000	54000000	1,1
Chr14	54000000	55000000	1,2
Chr14	55000000	56000000	2,0
Chr14	57000000	58000000	0,1
Chr14	59000000	60000000	3,1
Chr14	60000000	61000000	3,0
Chr14	61000000	62000000	0,1
Chr14	63000000	64000000	4,2
Chr14	64000000	65000000	2,1
Chr14	65000000	66000000	2,0
Chr14	66000000	67000000	1,0
Chr14	67000000	68000000	2,0
Chr14	68000000	69000000	4,0
Chr14	69000000	70000000	2,0
Chr14	70000000	71000000	2,3
Chr15	0	1000000	2,0
Chr15	1000000	2000000	1,5
Chr15	2000000	3000000	3,0
Chr15	3000000	4000000	2,4
Chr15	4000000	5000000	4,0
Chr15	5000000	6000000	3,6
Chr15	6000000	7000000	7,0
Chr15	7000000	8000000	0,2
Chr15	8000000	9000000	5,1
Chr15	9000000	10000000	2,1
Chr15	10000000	11000000	3,2
Chr15	11000000	12000000	3,0
Chr15	12000000	13000000	0,2
Chr15	13000000	14000000	1,0
Chr15	14000000	15000000	1,0
Chr15	15000000	16000000	2,0
Chr15	16000000	17000000	5,2
Chr15	17000000	18000000	2,0
Chr15	18000000	19000000	2,1
Chr15	19000000	20000000	5,3
Chr15	20000000	21000000	2,1
Chr15	21000000	22000000	1,0
Chr15	22000000	23000000	5,0
Chr15	24000000	25000000	4,4
Chr15	25000000	26000000	3,2
Chr15	26000000	27000000	8,0
Chr15	27000000	28000000	4,3
Chr15	29000000	30000000	1,0
Chr15	30000000	31000000	0,4
Chr15	31000000	32000000	0,4
Chr15	32000000	33000000	4,2
Chr15	33000000	34000000	2,0
Chr15	34000000	35000000	2,0
Chr15	35000000	36000000	3,3
Chr15	36000000	37000000	5,3
Chr15	38000000	39000000	0,3
Chr15	39000000	40000000	0,4
Chr15	42000000	43000000	0,1
Chr15	43000000	44000000	3,5
Chr15	44000000	45000000	1,1
Chr15	45000000	46000000	6,5
Chr15	46000000	47000000	0,5
Chr15	47000000	48000000	0,7
Chr15	48000000	49000000	1,1
Chr15	49000000	50000000	0,2
Chr15	52000000	53000000	1,0
Chr15	53000000	54000000	2,1
Chr15	55000000	56000000	1,1
Chr15	56000000	57000000	3,1
Chr15	57000000	58000000	0,1
Chr15	58000000	59000000	3,1
Chr15	59000000	60000000	2,0
Chr15	60000000	61000000	1,0
Chr15	61000000	62000000	5,0
Chr15	63000000	64000000	0,5
Chr15	65000000	66000000	0,1
Chr15	66000000	67000000	3,0
Chr15	67000000	68000000	1,1
Chr15	68000000	69000000	1,1
Chr15	69000000	70000000	4,0
Chr15	70000000	71000000	1,0
Chr15	72000000	73000000	2,1
Chr15	74000000	75000000	5,1
Chr15	75000000	76000000	1,0
Chr15	76000000	77000000	0,4
Chr15	77000000	78000000	1,4
Chr15	78000000	79000000	7,3
Chr15	79000000	80000000	2,1
Chr15	80000000	81000000	0,3
Chr15	81000000	82000000	3,1
Chr15	82000000	83000000	2,0
Chr15	83000000	84000000	3,2
Chr15	84000000	85000000	2,3
Chr15	85000000	86000000	0,6
Chr15	86000000	87000000	0,2
Chr15	87000000	88000000	2,6
Chr15	88000000	89000000	0,2
Chr15	89000000	90000000	1,2
Chr16	0	1000000	1,0
Chr16	1000000	2000000	3,2
Chr16	2000000	3000000	2,3
Chr16	3000000	4000000	2,3
Chr16	4000000	5000000	1,5
Chr16	5000000	6000000	2,0
Chr16	7000000	8000000	1,1
Chr16	9000000	10000000	0,1
Chr16	10000000	11000000	0,2
Chr16	11000000	12000000	4,0
Chr16	12000000	13000000	0,3
Chr16	13000000	14000000	2,3
Chr16	14000000	15000000	4,7
Chr16	15000000	16000000	2,0
Chr16	16000000	17000000	3,2
Chr16	17000000	18000000	2,0
Chr16	18000000	19000000	1,5
Chr16	19000000	20000000	0,1
Chr16	20000000	21000000	1,1
Chr16	21000000	22000000	0,3
Chr16	22000000	23000000	0,2
Chr16	24000000	25000000	3,3
Chr16	25000000	26000000	0,4
Chr16	26000000	27000000	3,0
Chr16	27000000	28000000	0,2
Chr16	28000000	29000000	1,2
Chr16	29000000	30000000	1,3
Chr16	30000000	31000000	7,1
Chr16	31000000	32000000	3,3
Chr16	32000000	33000000	3,0
Chr16	33000000	34000000	2,0
Chr16	34000000	35000000	0,1
Chr16	35000000	36000000	0,2
Chr16	36000000	37000000	2,10
Chr16	37000000	38000000	3,2
Chr16	38000000	39000000	3,0
Chr16	39000000	40000000	3,3
Chr16	40000000	41000000	3,2
Chr16	41000000	42000000	6,0
Chr16	42000000	43000000	0,3
Chr16	43000000	44000000	0,1
Chr16	45000000	46000000	3,3
Chr16	46000000	47000000	1,0
Chr16	47000000	48000000	10,0
Chr16	48000000	49000000	3,3
Chr16	49000000	50000000	2,5
Chr16	50000000	51000000	0,2
Chr16	51000000	52000000	3,1
Chr16	52000000	53000000	1,1
Chr16	53000000	54000000	1,4
Chr16	54000000	55000000	0,1
Chr16	55000000	56000000	3,0
Chr16	56000000	57000000	4,4
Chr16	57000000	58000000	3,3
Chr16	58000000	59000000	2,1
Chr16	59000000	60000000	0,1
Chr16	60000000	61000000	3,0
Chr16	61000000	62000000	0,1
Chr16	62000000	63000000	1,4
Chr16	63000000	64000000	1,0
Chr16	64000000	65000000	5,1
Chr16	65000000	66000000	6,0
Chr16	66000000	67000000	0,1
Chr16	67000000	68000000	1,3
Chr16	68000000	69000000	13,3
Chr16	69000000	70000000	3,0
Chr16	70000000	71000000	1,1
Chr16	71000000	72000000	4,1
Chr16	72000000	73000000	1,0
Chr16	73000000	74000000	1,0
Chr16	74000000	75000000	2,4
Chr16	75000000	76000000	3,0
Chr16	76000000	77000000	1,1
Chr16	77000000	78000000	1,0
Chr17	0	1000000	3,2
Chr17	1000000	2000000	3,3
Chr17	2000000	3000000	1,3
Chr17	3000000	4000000	2,2
Chr17	4000000	5000000	1,1
Chr17	5000000	6000000	2,0
Chr17	6000000	7000000	4,1
Chr17	7000000	8000000	1,11
Chr17	9000000	10000000	4,1
Chr17	10000000	11000000	0,2
Chr17	11000000	12000000	1,0
Chr17	12000000	13000000	2,0
Chr17	13000000	14000000	1,0
Chr17	14000000	15000000	4,1
Chr17	15000000	16000000	3,0
Chr17	16000000	17000000	1,0
Chr17	17000000	18000000	1,0
Chr17	18000000	19000000	1,2
Chr17	19000000	20000000	0,1
Chr17	20000000	21000000	13,4
Chr17	21000000	22000000	6,5
Chr17	22000000	23000000	3,0
Chr17	23000000	24000000	3,7
Chr17	24000000	25000000	0,4
Chr17	25000000	26000000	2,1
Chr17	26000000	27000000	1,0
Chr17	27000000	28000000	4,2
Chr17	28000000	29000000	3,0
Chr17	29000000	30000000	1,0
Chr17	30000000	31000000	3,1
Chr17	31000000	32000000	1,0
Chr17	33000000	34000000	3,4
Chr17	34000000	35000000	5,6
Chr17	35000000	36000000	2,2
Chr17	36000000	37000000	2,4
Chr17	37000000	38000000	0,2
Chr17	38000000	39000000	1,2
Chr17	39000000	40000000	3,0
Chr17	40000000	41000000	2,0
Chr17	41000000	42000000	2,5
Chr17	42000000	43000000	3,1
Chr17	43000000	44000000	0,4
Chr17	45000000	46000000	3,0
Chr17	46000000	47000000	5,1
Chr17	47000000	48000000	3,6
Chr17	48000000	49000000	4,0
Chr17	49000000	50000000	1,2
Chr17	50000000	51000000	3,0
Chr17	53000000	54000000	1,0
Chr17	54000000	55000000	2,0
Chr17	55000000	56000000	1,0
Chr17	56000000	57000000	5,1
Chr17	57000000	58000000	5,1
Chr17	58000000	59000000	4,0
Chr17	60000000	61000000	2,0
Chr17	61000000	62000000	6,0
Chr17	62000000	63000000	2,1
Chr17	63000000	64000000	0,5
Chr17	64000000	65000000	0,2
Chr17	65000000	66000000	5,1
Chr17	66000000	67000000	1,0
Chr17	67000000	68000000	2,0
Chr17	68000000	69000000	6,0
Chr17	69000000	70000000	0,2
Chr17	71000000	72000000	0,3
Chr17	72000000	73000000	3,2
Chr17	73000000	74000000	5,0
Chr17	74000000	75000000	1,0
Chr17	75000000	76000000	1,3
Chr17	76000000	77000000	0,1
Chr17	77000000	78000000	2,1
Chr17	78000000	79000000	0,1
Chr17	80000000	81000000	3,0
Chr17	81000000	82000000	1,0
Chr18	0	1000000	5,1
Chr18	1000000	2000000	2,0
Chr18	2000000	3000000	0,2
Chr18	3000000	4000000	1,2
Chr18	4000000	5000000	1,3
Chr18	5000000	6000000	1,1
Chr18	6000000	7000000	0,5
Chr18	7000000	8000000	1,3
Chr18	8000000	9000000	3,2
Chr18	9000000	10000000	2,1
Chr18	10000000	11000000	6,0
Chr18	11000000	12000000	2,1
Chr18	12000000	13000000	2,1
Chr18	13000000	14000000	5,1
Chr18	14000000	15000000	1,0
Chr18	15000000	16000000	3,0
Chr18	18000000	19000000	2,3
Chr18	20000000	21000000	7,1
Chr18	21000000	22000000	1,1
Chr18	23000000	24000000	1,0
Chr18	24000000	25000000	5,1
Chr18	25000000	26000000	6,3
Chr18	26000000	27000000	3,1
Chr18	29000000	30000000	0,1
Chr18	30000000	31000000	0,2
Chr18	31000000	32000000	1,2
Chr18	32000000	33000000	0,1
Chr18	33000000	34000000	3,2
Chr18	34000000	35000000	1,8
Chr18	35000000	36000000	0,4
Chr18	36000000	37000000	4,3
Chr18	37000000	38000000	0,1
Chr18	38000000	39000000	6,2
Chr18	39000000	40000000	2,5
Chr18	40000000	41000000	4,2
Chr18	41000000	42000000	5,1
Chr18	42000000	43000000	0,2
Chr18	43000000	44000000	3,2
Chr18	44000000	45000000	3,2
Chr18	46000000	47000000	1,0
Chr18	47000000	48000000	0,3
Chr18	48000000	49000000	2,1
Chr18	49000000	50000000	1,2
Chr18	50000000	51000000	3,1
Chr18	51000000	52000000	1,1
Chr18	52000000	53000000	1,2
Chr18	53000000	54000000	0,2
Chr18	54000000	55000000	5,0
Chr18	55000000	56000000	5,0
Chr18	56000000	57000000	1,0
Chr18	57000000	58000000	1,0
Chr18	58000000	59000000	3,5
Chr18	59000000	60000000	0,2
Chr18	60000000	61000000	4,0
Chr18	61000000	62000000	2,1
Chr18	62000000	63000000	6,4
Chr18	63000000	64000000	3,1
Chr18	64000000	65000000	0,1
Chr18	65000000	66000000	3,0
Chr18	66000000	67000000	1,0
Chr18	67000000	68000000	2,0
Chr18	68000000	69000000	1,0
Chr18	69000000	70000000	6,0
Chr19	0	1000000	0,1
Chr19	1000000	2000000	1,3
Chr19	2000000	3000000	4,0
Chr19	3000000	4000000	0,3
Chr19	4000000	5000000	3,0
Chr19	5000000	6000000	0,2
Chr19	6000000	7000000	2,6
Chr19	8000000	9000000	1,2
Chr19	9000000	10000000	1,0
Chr19	10000000	11000000	4,5
Chr19	12000000	13000000	2,0
Chr19	14000000	15000000	1,0
Chr19	16000000	17000000	3,3
Chr19	17000000	18000000	5,4
Chr19	19000000	20000000	1,0
Chr19	20000000	21000000	4,6
Chr19	21000000	22000000	2,5
Chr19	22000000	23000000	1,2
Chr19	23000000	24000000	4,4
Chr19	24000000	25000000	1,0
Chr19	25000000	26000000	0,2
Chr19	26000000	27000000	2,5
Chr19	27000000	28000000	3,0
Chr19	28000000	29000000	3,0
[truncated: 465 more rows]

## Sheet: Tansheep-VS-Husheep.CG.change
Chromosome	Window Start	Window End	Number of HyperDMRs, HypoDMRs (CG)
Chr01	0	1000000	34,23
Chr01	1000000	2000000	21,38
Chr01	2000000	3000000	30,32
Chr01	3000000	4000000	24,28
Chr01	4000000	5000000	36,24
Chr01	5000000	6000000	46,36
Chr01	6000000	7000000	19,15
Chr01	7000000	8000000	31,26
Chr01	8000000	9000000	36,39
Chr01	9000000	10000000	23,29
Chr01	10000000	11000000	12,24
Chr01	11000000	12000000	18,15
Chr01	12000000	13000000	13,16
Chr01	13000000	14000000	9,13
Chr01	14000000	15000000	22,27
Chr01	15000000	16000000	19,12
Chr01	16000000	17000000	12,22
Chr01	17000000	18000000	17,11
Chr01	18000000	19000000	14,10
Chr01	19000000	20000000	10,12
Chr01	20000000	21000000	11,6
Chr01	21000000	22000000	8,19
Chr01	22000000	23000000	8,23
Chr01	23000000	24000000	26,22
Chr01	24000000	25000000	7,12
Chr01	25000000	26000000	18,43
Chr01	26000000	27000000	8,11
Chr01	27000000	28000000	9,8
Chr01	28000000	29000000	10,8
Chr01	29000000	30000000	18,10
Chr01	30000000	31000000	14,6
Chr01	31000000	32000000	13,10
Chr01	32000000	33000000	7,9
Chr01	33000000	34000000	10,22
Chr01	34000000	35000000	4,12
Chr01	35000000	36000000	12,11
Chr01	36000000	37000000	14,13
Chr01	37000000	38000000	4,11
Chr01	38000000	39000000	18,20
Chr01	39000000	40000000	6,8
Chr01	40000000	41000000	10,22
Chr01	41000000	42000000	10,7
Chr01	42000000	43000000	10,10
Chr01	43000000	44000000	7,7
Chr01	44000000	45000000	12,9
Chr01	45000000	46000000	12,18
Chr01	46000000	47000000	9,10
Chr01	47000000	48000000	7,7
Chr01	48000000	49000000	10,13
Chr01	49000000	50000000	4,10
Chr01	50000000	51000000	10,14
Chr01	51000000	52000000	6,10
Chr01	52000000	53000000	10,5
Chr01	53000000	54000000	10,7
Chr01	54000000	55000000	8,8
Chr01	55000000	56000000	5,1
Chr01	56000000	57000000	14,11
Chr01	57000000	58000000	4,10
Chr01	58000000	59000000	7,15
Chr01	59000000	60000000	6,10
Chr01	60000000	61000000	5,7
Chr01	61000000	62000000	5,9
Chr01	62000000	63000000	8,11
Chr01	63000000	64000000	5,4
Chr01	64000000	65000000	4,5
Chr01	65000000	66000000	9,14
Chr01	66000000	67000000	11,18
Chr01	67000000	68000000	8,7
Chr01	68000000	69000000	16,8
Chr01	69000000	70000000	9,9
Chr01	70000000	71000000	3,10
Chr01	71000000	72000000	19,18
Chr01	72000000	73000000	8,10
Chr01	73000000	74000000	7,4
Chr01	74000000	75000000	12,9
Chr01	75000000	76000000	13,11
Chr01	76000000	77000000	11,16
Chr01	77000000	78000000	6,12
Chr01	78000000	79000000	7,9
Chr01	79000000	80000000	2,5
Chr01	80000000	81000000	11,8
Chr01	81000000	82000000	12,9
Chr01	82000000	83000000	10,13
Chr01	83000000	84000000	7,13
Chr01	84000000	85000000	9,9
Chr01	85000000	86000000	10,11
Chr01	86000000	87000000	3,4
Chr01	87000000	88000000	21,8
Chr01	88000000	89000000	7,16
Chr01	89000000	90000000	14,13
Chr01	90000000	91000000	6,20
Chr01	91000000	92000000	13,16
Chr01	92000000	93000000	19,14
Chr01	93000000	94000000	11,9
Chr01	94000000	95000000	6,9
Chr01	95000000	96000000	16,23
Chr01	96000000	97000000	10,11
Chr01	97000000	98000000	10,13
Chr01	98000000	99000000	15,21
Chr01	99000000	100000000	19,12
Chr01	100000000	101000000	6,13
Chr01	101000000	102000000	7,9
Chr01	102000000	103000000	11,15
Chr01	103000000	104000000	12,29
Chr01	104000000	105000000	8,6
Chr01	105000000	106000000	33,12
Chr01	106000000	107000000	12,13
Chr01	107000000	108000000	9,21
Chr01	108000000	109000000	7,16
Chr01	109000000	110000000	15,12
Chr01	110000000	111000000	16,21
Chr01	111000000	112000000	23,16
Chr01	112000000	113000000	19,10
Chr01	113000000	114000000	5,11
Chr01	114000000	115000000	18,11
Chr01	115000000	116000000	6,7
Chr01	116000000	117000000	9,11
Chr01	117000000	118000000	14,7
Chr01	118000000	119000000	16,10
Chr01	119000000	120000000	11,18
Chr01	120000000	121000000	11,15
Chr01	121000000	122000000	2,10
Chr01	122000000	123000000	7,16
Chr01	123000000	124000000	5,17
Chr01	124000000	125000000	9,8
Chr01	125000000	126000000	9,12
Chr01	126000000	127000000	4,9
Chr01	127000000	128000000	12,13
Chr01	128000000	129000000	7,33
Chr01	129000000	130000000	16,11
Chr01	130000000	131000000	24,24
Chr01	131000000	132000000	16,26
Chr01	132000000	133000000	27,26
Chr01	133000000	134000000	2,16
Chr01	134000000	135000000	8,9
Chr01	135000000	136000000	13,13
Chr01	136000000	137000000	7,7
Chr01	137000000	138000000	13,4
Chr01	138000000	139000000	14,13
Chr01	139000000	140000000	16,20
Chr01	140000000	141000000	7,8
Chr01	141000000	142000000	8,9
Chr01	142000000	143000000	8,14
Chr01	143000000	144000000	6,13
Chr01	144000000	145000000	7,12
Chr01	145000000	146000000	7,8
Chr01	146000000	147000000	13,5
Chr01	147000000	148000000	4,3
Chr01	148000000	149000000	3,4
Chr01	149000000	150000000	9,8
Chr01	150000000	151000000	7,3
Chr01	151000000	152000000	8,13
Chr01	152000000	153000000	12,10
Chr01	153000000	154000000	14,12
Chr01	154000000	155000000	11,12
Chr01	155000000	156000000	11,20
Chr01	156000000	157000000	11,14
Chr01	157000000	158000000	8,10
Chr01	158000000	159000000	10,12
Chr01	159000000	160000000	4,8
Chr01	160000000	161000000	4,5
Chr01	161000000	162000000	7,15
Chr01	162000000	163000000	5,10
Chr01	163000000	164000000	4,1
Chr01	164000000	165000000	4,5
Chr01	165000000	166000000	3,9
Chr01	166000000	167000000	11,6
Chr01	167000000	168000000	4,10
Chr01	168000000	169000000	4,1
Chr01	169000000	170000000	7,9
Chr01	170000000	171000000	4,6
Chr01	171000000	172000000	20,10
Chr01	172000000	173000000	4,8
Chr01	173000000	174000000	7,6
Chr01	174000000	175000000	2,11
Chr01	175000000	176000000	10,14
Chr01	176000000	177000000	14,14
Chr01	177000000	178000000	5,12
Chr01	178000000	179000000	10,18
Chr01	179000000	180000000	8,14
Chr01	180000000	181000000	22,5
Chr01	181000000	182000000	9,7
Chr01	182000000	183000000	9,3
Chr01	183000000	184000000	12,5
Chr01	184000000	185000000	7,7
Chr01	185000000	186000000	6,17
Chr01	186000000	187000000	14,7
Chr01	187000000	188000000	5,8
Chr01	188000000	189000000	8,9
Chr01	189000000	190000000	12,14
Chr01	190000000	191000000	3,7
Chr01	191000000	192000000	12,13
Chr01	192000000	193000000	11,15
Chr01	193000000	194000000	6,10
Chr01	194000000	195000000	13,15
Chr01	195000000	196000000	16,19
Chr01	196000000	197000000	13,20
Chr01	197000000	198000000	5,12
Chr01	198000000	199000000	8,16
Chr01	199000000	200000000	7,10
Chr01	200000000	201000000	13,9
Chr01	201000000	202000000	10,7
Chr01	202000000	203000000	12,10
Chr01	203000000	204000000	7,10
Chr01	204000000	205000000	7,15
Chr01	205000000	206000000	7,13
Chr01	206000000	207000000	12,23
Chr01	207000000	208000000	19,12
Chr01	208000000	209000000	18,11
Chr01	209000000	210000000	13,8
Chr01	210000000	211000000	8,11
Chr01	211000000	212000000	15,21
Chr01	212000000	213000000	12,8
Chr01	213000000	214000000	8,10
Chr01	214000000	215000000	3,12
Chr01	215000000	216000000	9,9
Chr01	216000000	217000000	8,11
Chr01	217000000	218000000	13,18
Chr01	218000000	219000000	11,12
Chr01	219000000	220000000	15,14
Chr01	220000000	221000000	4,16
Chr01	221000000	222000000	9,14
Chr01	222000000	223000000	12,14
Chr01	223000000	224000000	6,17
Chr01	224000000	225000000	9,22
Chr01	225000000	226000000	8,19
Chr01	226000000	227000000	14,9
Chr01	227000000	228000000	11,14
Chr01	228000000	229000000	11,11
Chr01	229000000	230000000	2,5
Chr01	230000000	231000000	2,6
Chr01	231000000	232000000	4,7
Chr01	232000000	233000000	9,8
Chr01	233000000	234000000	7,6
Chr01	234000000	235000000	10,13
Chr01	235000000	236000000	18,10
Chr01	236000000	237000000	8,7
Chr01	237000000	238000000	14,16
Chr01	238000000	239000000	8,16
Chr01	239000000	240000000	7,10
Chr01	240000000	241000000	5,13
Chr01	241000000	242000000	1,6
Chr01	242000000	243000000	4,2
Chr01	243000000	244000000	7,6
Chr01	244000000	245000000	4,10
Chr01	245000000	246000000	6,5
Chr01	246000000	247000000	5,5
Chr01	247000000	248000000	13,10
Chr01	248000000	249000000	8,13
Chr01	249000000	250000000	16,12
Chr01	250000000	251000000	15,9
Chr01	251000000	252000000	15,16
Chr01	252000000	253000000	13,9
Chr01	253000000	254000000	10,12
Chr01	254000000	255000000	10,23
Chr01	255000000	256000000	6,8
Chr01	256000000	257000000	12,8
Chr01	257000000	258000000	4,11
Chr01	258000000	259000000	12,12
Chr01	259000000	260000000	13,22
Chr01	260000000	261000000	12,15
Chr01	261000000	262000000	6,9
Chr01	262000000	263000000	19,12
Chr01	263000000	264000000	6,6
Chr01	264000000	265000000	4,9
Chr01	265000000	266000000	6,7
Chr01	266000000	267000000	10,10
Chr01	267000000	268000000	11,16
Chr01	268000000	269000000	12,12
Chr01	269000000	270000000	18,16
Chr01	270000000	271000000	10,17
Chr01	271000000	272000000	6,8
Chr01	272000000	273000000	11,18
Chr01	273000000	274000000	10,14
Chr01	274000000	275000000	17,15
Chr01	275000000	276000000	10,7
Chr01	276000000	277000000	14,15
Chr01	277000000	278000000	10,17
Chr01	278000000	279000000	12,9
Chr01	279000000	280000000	8,10
Chr01	280000000	281000000	7,8
Chr01	281000000	282000000	6,5
Chr01	282000000	283000000	3,25
Chr01	283000000	284000000	11,15
Chr01	284000000	285000000	20,8
Chr01	285000000	286000000	20,13
Chr01	286000000	287000000	21,17
Chr01	287000000	288000000	19,14
Chr01	288000000	289000000	15,25
Chr01	289000000	290000000	18,13
Chr01	290000000	291000000	27,27
Chr01	291000000	292000000	31,29
Chr01	292000000	293000000	32,15
Chr01	293000000	294000000	30,19
Chr01	294000000	295000000	30,25
Chr01	295000000	296000000	21,39
Chr01	296000000	297000000	27,25
Chr01	297000000	298000000	41,41
Chr01	298000000	299000000	35,44
Chr01	299000000	300000000	50,42
Chr01	300000000	301000000	45,45
Chr01	301000000	302000000	10,6
Chr02	0	1000000	47,62
Chr02	1000000	2000000	52,46
Chr02	2000000	3000000	33,30
Chr02	3000000	4000000	44,55
Chr02	4000000	5000000	21,33
Chr02	5000000	6000000	10,24
Chr02	6000000	7000000	21,23
Chr02	7000000	8000000	22,34
Chr02	8000000	9000000	11,16
Chr02	9000000	10000000	16,22
Chr02	10000000	11000000	20,22
Chr02	11000000	12000000	17,13
Chr02	12000000	13000000	17,25
Chr02	13000000	14000000	7,13
Chr02	14000000	15000000	20,16
Chr02	15000000	16000000	9,14
Chr02	16000000	17000000	17,24
Chr02	17000000	18000000	4,10
Chr02	18000000	19000000	6,15
Chr02	19000000	20000000	12,13
Chr02	20000000	21000000	7,7
Chr02	21000000	22000000	13,5
Chr02	22000000	23000000	12,19
Chr02	23000000	24000000	5,14
Chr02	24000000	25000000	7,16
Chr02	25000000	26000000	6,15
Chr02	26000000	27000000	9,6
Chr02	27000000	28000000	11,8
Chr02	28000000	29000000	11,12
Chr02	29000000	30000000	8,10
Chr02	30000000	31000000	8,5
Chr02	31000000	32000000	8,10
Chr02	32000000	33000000	16,6
Chr02	33000000	34000000	14,7
Chr02	34000000	35000000	12,9
Chr02	35000000	36000000	5,4
Chr02	36000000	37000000	7,8
Chr02	37000000	38000000	6,5
Chr02	38000000	39000000	14,12
Chr02	39000000	40000000	8,13
Chr02	40000000	41000000	20,11
Chr02	41000000	42000000	16,26
Chr02	42000000	43000000	21,22
Chr02	43000000	44000000	11,10
Chr02	44000000	45000000	10,21
Chr02	45000000	46000000	14,14
Chr02	46000000	47000000	11,10
Chr02	47000000	48000000	11,14
Chr02	48000000	49000000	6,9
Chr02	49000000	50000000	13,5
Chr02	50000000	51000000	9,22
Chr02	51000000	52000000	9,9
Chr02	52000000	53000000	14,13
Chr02	53000000	54000000	8,13
Chr02	54000000	55000000	11,16
Chr02	55000000	56000000	15,13
Chr02	56000000	57000000	7,5
Chr02	57000000	58000000	3,10
Chr02	58000000	59000000	7,8
Chr02	59000000	60000000	16,6
Chr02	60000000	61000000	6,18
Chr02	61000000	62000000	11,13
Chr02	62000000	63000000	12,9
Chr02	63000000	64000000	15,13
Chr02	64000000	65000000	10,7
Chr02	65000000	66000000	4,7
Chr02	66000000	67000000	8,12
Chr02	67000000	68000000	6,9
Chr02	68000000	69000000	12,14
Chr02	69000000	70000000	7,18
Chr02	70000000	71000000	20,27
Chr02	71000000	72000000	7,8
Chr02	72000000	73000000	14,13
Chr02	73000000	74000000	5,23
Chr02	74000000	75000000	17,18
Chr02	75000000	76000000	7,26
Chr02	76000000	77000000	17,12
Chr02	77000000	78000000	8,11
Chr02	78000000	79000000	5,14
Chr02	79000000	80000000	11,10
Chr02	80000000	81000000	13,13
Chr02	81000000	82000000	1,5
Chr02	82000000	83000000	17,16
Chr02	83000000	84000000	2,6
Chr02	84000000	85000000	5,8
Chr02	85000000	86000000	5,8
Chr02	86000000	87000000	5,9
Chr02	87000000	88000000	8,10
Chr02	88000000	89000000	10,5
Chr02	89000000	90000000	25,17
Chr02	90000000	91000000	15,13
Chr02	91000000	92000000	9,21
Chr02	92000000	93000000	10,6
Chr02	93000000	94000000	15,10
Chr02	94000000	95000000	10,9
Chr02	95000000	96000000	13,17
Chr02	96000000	97000000	9,15
Chr02	97000000	98000000	10,19
Chr02	98000000	99000000	14,5
Chr02	99000000	100000000	15,15
Chr02	100000000	101000000	8,18
Chr02	101000000	102000000	11,12
Chr02	102000000	103000000	11,8
Chr02	103000000	104000000	17,24
Chr02	104000000	105000000	15,18
Chr02	105000000	106000000	6,15
Chr02	106000000	107000000	10,2
Chr02	107000000	108000000	9,6
Chr02	108000000	109000000	8,5
Chr02	109000000	110000000	9,12
Chr02	110000000	111000000	21,13
Chr02	111000000	112000000	20,15
Chr02	112000000	113000000	21,25
Chr02	113000000	114000000	26,16
Chr02	114000000	115000000	9,14
Chr02	115000000	116000000	13,11
Chr02	116000000	117000000	14,19
Chr02	117000000	118000000	17,13
Chr02	118000000	119000000	10,3
Chr02	119000000	120000000	8,12
Chr02	120000000	121000000	15,21
Chr02	121000000	122000000	12,17
Chr02	122000000	123000000	10,30
Chr02	123000000	124000000	9,15
Chr02	124000000	125000000	10,14
Chr02	125000000	126000000	7,6
Chr02	126000000	127000000	10,12
Chr02	127000000	128000000	18,14
Chr02	128000000	129000000	22,19
Chr02	129000000	130000000	12,16
Chr02	130000000	131000000	14,6
Chr02	131000000	132000000	5,3
Chr02	132000000	133000000	16,12
Chr02	133000000	134000000	14,18
Chr02	134000000	135000000	3,21
Chr02	135000000	136000000	3,10
Chr02	136000000	137000000	8,12
Chr02	137000000	138000000	8,10
Chr02	138000000	139000000	7,12
Chr02	139000000	140000000	7,6
Chr02	140000000	141000000	5,11
Chr02	141000000	142000000	19,10
Chr02	142000000	143000000	15,17
Chr02	143000000	144000000	19,18
Chr02	144000000	145000000	14,14
Chr02	145000000	146000000	13,12
Chr02	146000000	147000000	12,17
Chr02	147000000	148000000	14,13
Chr02	148000000	149000000	23,18
Chr02	149000000	150000000	4,10
Chr02	150000000	151000000	15,18
Chr02	151000000	152000000	15,21
Chr02	152000000	153000000	15,21
Chr02	153000000	154000000	5,10
Chr02	154000000	155000000	12,11
Chr02	155000000	156000000	12,20
Chr02	156000000	157000000	13,11
Chr02	157000000	158000000	9,6
Chr02	158000000	159000000	7,13
Chr02	159000000	160000000	14,19
Chr02	160000000	161000000	13,20
Chr02	161000000	162000000	7,14
Chr02	162000000	163000000	11,14
Chr02	163000000	164000000	9,7
Chr02	164000000	165000000	19,13
Chr02	165000000	166000000	12,16
Chr02	166000000	167000000	7,7
Chr02	167000000	168000000	6,10
Chr02	168000000	169000000	10,3
Chr02	169000000	170000000	12,20
Chr02	170000000	171000000	8,11
Chr02	171000000	172000000	10,21
Chr02	172000000	173000000	13,16
Chr02	173000000	174000000	12,8
Chr02	174000000	175000000	9,9
Chr02	175000000	176000000	5,9
Chr02	176000000	177000000	6,14
Chr02	177000000	178000000	12,14
Chr02	178000000	179000000	10,10
Chr02	179000000	180000000	8,9
Chr02	180000000	181000000	4,3
Chr02	181000000	182000000	3,5
Chr02	182000000	183000000	7,9
Chr02	183000000	184000000	13,11
Chr02	184000000	185000000	8,8
Chr02	185000000	186000000	11,6
Chr02	186000000	187000000	10,12
Chr02	187000000	188000000	13,16
Chr02	188000000	189000000	7,18
Chr02	189000000	190000000	11,13
Chr02	190000000	191000000	12,9
Chr02	191000000	192000000	3,10
Chr02	192000000	193000000	6,7
Chr02	193000000	194000000	2,12
Chr02	194000000	195000000	10,7
Chr02	195000000	196000000	11,5
Chr02	196000000	197000000	7,4
Chr02	197000000	198000000	9,11
Chr02	198000000	199000000	8,14
Chr02	199000000	200000000	22,15
Chr02	200000000	201000000	8,21
Chr02	201000000	202000000	5,7
Chr02	202000000	203000000	3,4
Chr02	203000000	204000000	10,7
Chr02	204000000	205000000	7,8
Chr02	205000000	206000000	3,10
Chr02	206000000	207000000	6,8
Chr02	207000000	208000000	8,8
Chr02	208000000	209000000	9,5
Chr02	209000000	210000000	5,4
Chr02	210000000	211000000	4,3
Chr02	211000000	212000000	9,10
Chr02	212000000	213000000	11,11
Chr02	213000000	214000000	14,15
Chr02	214000000	215000000	14,18
Chr02	215000000	216000000	11,9
Chr02	216000000	217000000	19,19
Chr02	217000000	218000000	6,8
Chr02	218000000	219000000	18,11
Chr02	219000000	220000000	12,19
Chr02	220000000	221000000	17,7
Chr02	221000000	222000000	15,24
Chr02	222000000	223000000	26,19
Chr02	223000000	224000000	8,17
Chr02	224000000	225000000	20,23
Chr02	225000000	226000000	20,10
Chr02	226000000	227000000	7,12
Chr02	227000000	228000000	7,12
Chr02	228000000	229000000	13,14
Chr02	229000000	230000000	12,9
Chr02	230000000	231000000	6,7
Chr02	231000000	232000000	8,10
Chr02	232000000	233000000	7,20
Chr02	233000000	234000000	14,15
Chr02	234000000	235000000	3,12
Chr02	235000000	236000000	4,5
Chr02	236000000	237000000	18,10
Chr02	237000000	238000000	5,7
Chr02	238000000	239000000	16,12
Chr02	239000000	240000000	24,20
Chr02	240000000	241000000	16,8
Chr02	241000000	242000000	7,12
Chr02	242000000	243000000	22,18
Chr02	243000000	244000000	10,11
Chr02	244000000	245000000	14,16
Chr02	245000000	246000000	8,10
Chr02	246000000	247000000	10,5
Chr02	247000000	248000000	22,11
Chr02	248000000	249000000	13,8
Chr02	249000000	250000000	9,21
Chr02	250000000	251000000	14,8
Chr02	251000000	252000000	11,22
Chr02	252000000	253000000	18,19
Chr02	253000000	254000000	12,18
Chr02	254000000	255000000	12,22
Chr02	255000000	256000000	11,13
Chr02	256000000	257000000	20,15
Chr02	257000000	258000000	15,16
Chr02	258000000	259000000	24,23
Chr02	259000000	260000000	26,20
Chr02	260000000	261000000	32,24
Chr02	261000000	262000000	27,31
Chr02	262000000	263000000	35,23
Chr02	263000000	264000000	56,37
Chr02	264000000	265000000	35,38
Chr02	265000000	266000000	25,11
Chr03	0	1000000	25,39
Chr03	1000000	2000000	25,37
Chr03	2000000	3000000	16,29
Chr03	3000000	4000000	21,29
Chr03	4000000	5000000	22,39
Chr03	5000000	6000000	36,30
Chr03	6000000	7000000	22,19
Chr03	7000000	8000000	15,14
Chr03	8000000	9000000	28,26
Chr03	9000000	10000000	28,12
Chr03	10000000	11000000	12,20
Chr03	11000000	12000000	7,20
Chr03	12000000	13000000	9,16
Chr03	13000000	14000000	9,7
Chr03	14000000	15000000	27,29
Chr03	15000000	16000000	14,19
Chr03	16000000	17000000	29,22
Chr03	17000000	18000000	17,20
Chr03	18000000	19000000	17,21
Chr03	19000000	20000000	18,28
Chr03	20000000	21000000	12,13
Chr03	21000000	22000000	17,30
Chr03	22000000	23000000	10,10
Chr03	23000000	24000000	7,4
Chr03	24000000	25000000	12,11
Chr03	25000000	26000000	20,16
Chr03	26000000	27000000	5,12
Chr03	27000000	28000000	12,13
Chr03	28000000	29000000	11,11
Chr03	29000000	30000000	17,13
Chr03	30000000	31000000	4,11
Chr03	31000000	32000000	11,5
Chr03	32000000	33000000	13,8
Chr03	33000000	34000000	14,16
Chr03	34000000	35000000	21,18
Chr03	35000000	36000000	19,15
Chr03	36000000	37000000	8,5
Chr03	37000000	38000000	9,14
Chr03	38000000	39000000	9,15
Chr03	39000000	40000000	14,20
Chr03	40000000	41000000	10,17
Chr03	41000000	42000000	12,8
Chr03	42000000	43000000	8,10
Chr03	43000000	44000000	24,25
Chr03	44000000	45000000	12,7
Chr03	45000000	46000000	8,15
Chr03	46000000	47000000	5,6
Chr03	47000000	48000000	11,9
Chr03	48000000	49000000	10,13
Chr03	49000000	50000000	5,2
Chr03	50000000	51000000	7,11
Chr03	51000000	52000000	2,8
Chr03	52000000	53000000	11,10
Chr03	53000000	54000000	9,11
Chr03	54000000	55000000	5,17
Chr03	55000000	56000000	6,11
Chr03	56000000	57000000	8,1
Chr03	57000000	58000000	4,10
Chr03	58000000	59000000	8,6
Chr03	59000000	60000000	5,6
Chr03	60000000	61000000	3,9
Chr03	61000000	62000000	11,13
Chr03	62000000	63000000	6,18
Chr03	63000000	64000000	12,20
Chr03	64000000	65000000	8,7
Chr03	65000000	66000000	17,18
Chr03	66000000	67000000	9,18
Chr03	67000000	68000000	16,16
Chr03	68000000	69000000	12,8
Chr03	69000000	70000000	4,10
Chr03	70000000	71000000	10,14
Chr03	71000000	72000000	19,12
Chr03	72000000	73000000	8,13
Chr03	73000000	74000000	8,8
Chr03	74000000	75000000	3,8
Chr03	75000000	76000000	8,14
Chr03	76000000	77000000	4,14
Chr03	77000000	78000000	13,1
Chr03	78000000	79000000	3,14
Chr03	79000000	80000000	3,9
Chr03	80000000	81000000	8,8
Chr03	81000000	82000000	9,13
Chr03	82000000	83000000	14,16
Chr03	83000000	84000000	14,13
Chr03	84000000	85000000	5,18
Chr03	85000000	86000000	17,30
Chr03	86000000	87000000	18,16
Chr03	87000000	88000000	6,17
Chr03	88000000	89000000	3,11
Chr03	89000000	90000000	8,16
Chr03	90000000	91000000	15,23
Chr03	91000000	92000000	16,17
Chr03	92000000	93000000	11,13
Chr03	93000000	94000000	16,10
Chr03	94000000	95000000	3,16
Chr03	95000000	96000000	5,5
Chr03	96000000	97000000	13,9
Chr03	97000000	98000000	12,18
Chr03	98000000	99000000	5,24
Chr03	99000000	100000000	18,9
Chr03	100000000	101000000	9,17
Chr03	101000000	102000000	12,15
Chr03	102000000	103000000	14,15
Chr03	103000000	104000000	28,27
Chr03	104000000	105000000	24,21
Chr03	105000000	106000000	29,35
Chr03	106000000	107000000	34,42
Chr03	107000000	108000000	23,35
Chr03	108000000	109000000	16,26
Chr03	109000000	110000000	14,23
Chr03	110000000	111000000	22,30
Chr03	111000000	112000000	23,34
Chr03	112000000	113000000	24,22
Chr03	113000000	114000000	11,12
Chr03	114000000	115000000	14,30
Chr03	115000000	116000000	3,9
Chr03	116000000	117000000	9,7
Chr03	117000000	118000000	9,8
Chr03	118000000	119000000	13,23
Chr03	119000000	120000000	25,28
Chr03	120000000	121000000	19,19
Chr03	121000000	122000000	13,13
Chr03	122000000	123000000	7,11
Chr03	123000000	124000000	16,22
Chr03	124000000	125000000	18,19
Chr03	125000000	126000000	9,19
Chr03	126000000	127000000	14,16
Chr03	127000000	128000000	5,5
Chr03	128000000	129000000	8,12
Chr03	129000000	130000000	3,5
Chr03	130000000	131000000	12,15
Chr03	131000000	132000000	7,13
Chr03	132000000	133000000	7,4
Chr03	133000000	134000000	3,9
Chr03	134000000	135000000	8,10
Chr03	135000000	136000000	9,22
Chr03	136000000	137000000	13,8
Chr03	137000000	138000000	11,17
Chr03	138000000	139000000	20,18
Chr03	139000000	140000000	10,15
Chr03	140000000	141000000	19,12
Chr03	141000000	142000000	19,13
Chr03	142000000	143000000	21,25
Chr03	143000000	144000000	13,16
Chr03	144000000	145000000	16,15
Chr03	145000000	146000000	15,16
Chr03	146000000	147000000	17,6
Chr03	147000000	148000000	12,16
Chr03	148000000	149000000	10,12
Chr03	149000000	150000000	13,11
Chr03	150000000	151000000	12,9
Chr03	151000000	152000000	5,7
Chr03	152000000	153000000	14,14
Chr03	153000000	154000000	9,9
Chr03	154000000	155000000	6,8
Chr03	155000000	156000000	10,11
Chr03	156000000	157000000	14,8
Chr03	157000000	158000000	3,12
Chr03	158000000	159000000	9,10
Chr03	159000000	160000000	8,17
Chr03	160000000	161000000	12,16
Chr03	161000000	162000000	6,15
Chr03	162000000	163000000	10,12
Chr03	163000000	164000000	9,6
Chr03	164000000	165000000	15,18
Chr03	165000000	166000000	12,20
Chr03	166000000	167000000	12,13
Chr03	167000000	168000000	9,14
Chr03	168000000	169000000	7,14
Chr03	169000000	170000000	12,6
Chr03	170000000	171000000	11,11
Chr03	171000000	172000000	10,7
Chr03	172000000	173000000	15,12
Chr03	173000000	174000000	11,17
Chr03	174000000	175000000	10,7
Chr03	175000000	176000000	6,6
Chr03	176000000	177000000	11,8
Chr03	177000000	178000000	6,15
Chr03	178000000	179000000	5,12
Chr03	179000000	180000000	17,16
Chr03	180000000	181000000	7,14
Chr03	181000000	182000000	5,9
Chr03	182000000	183000000	10,4
Chr03	183000000	184000000	8,15
Chr03	184000000	185000000	8,9
Chr03	185000000	186000000	12,14
Chr03	186000000	187000000	15,20
Chr03	187000000	188000000	9,13
Chr03	188000000	189000000	14,13
Chr03	189000000	190000000	10,16
Chr03	190000000	191000000	10,23
Chr03	191000000	192000000	11,12
Chr03	192000000	193000000	22,15
Chr03	193000000	194000000	13,13
Chr03	194000000	195000000	10,2
Chr03	195000000	196000000	18,7
Chr03	196000000	197000000	12,11
Chr03	197000000	198000000	2,4
Chr03	198000000	199000000	4,9
Chr03	199000000	200000000	7,7
Chr03	200000000	201000000	9,11
Chr03	201000000	202000000	7,10
Chr03	202000000	203000000	11,13
Chr03	203000000	204000000	17,11
Chr03	204000000	205000000	10,18
Chr03	205000000	206000000	18,17
Chr03	206000000	207000000	10,8
Chr03	207000000	208000000	12,11
Chr03	208000000	209000000	5,14
Chr03	209000000	210000000	9,6
Chr03	210000000	211000000	17,16
Chr03	211000000	212000000	5,13
Chr03	212000000	213000000	12,5
Chr03	213000000	214000000	17,14
Chr03	214000000	215000000	13,13
Chr03	215000000	216000000	12,8
Chr03	216000000	217000000	23,18
Chr03	217000000	218000000	20,18
Chr03	218000000	219000000	18,19
Chr03	219000000	220000000	4,7
Chr03	220000000	221000000	9,14
Chr03	221000000	222000000	8,35
Chr03	222000000	223000000	24,13
Chr03	223000000	224000000	8,22
Chr03	224000000	225000000	22,25
Chr03	225000000	226000000	24,30
Chr03	226000000	227000000	28,41
Chr03	227000000	228000000	18,31
Chr03	228000000	229000000	22,22
Chr03	229000000	230000000	19,23
Chr03	230000000	231000000	17,17
Chr03	231000000	232000000	20,15
Chr03	232000000	233000000	24,8
Chr03	233000000	234000000	19,20
Chr03	234000000	235000000	25,19
Chr03	235000000	236000000	41,32
Chr03	236000000	237000000	44,45
Chr03	237000000	238000000	56,26
Chr03	238000000	239000000	42,48
Chr03	239000000	240000000	38,39
Chr03	240000000	241000000	29,43
Chr03	241000000	242000000	5,1
Chr04	0	1000000	4,7
Chr04	1000000	2000000	5,9
Chr04	2000000	3000000	6,9
Chr04	3000000	4000000	4,8
Chr04	4000000	5000000	8,20
Chr04	5000000	6000000	33,25
Chr04	6000000	7000000	32,36
Chr04	7000000	8000000	7,16
Chr04	8000000	9000000	13,26
Chr04	9000000	10000000	20,39
Chr04	10000000	11000000	17,33
Chr04	11000000	12000000	19,19
Chr04	12000000	13000000	17,14
Chr04	13000000	14000000	17,30
Chr04	14000000	15000000	21,20
Chr04	15000000	16000000	22,19
Chr04	16000000	17000000	12,14
Chr04	17000000	18000000	11,12
Chr04	18000000	19000000	13,15
Chr04	19000000	20000000	6,7
Chr04	20000000	21000000	8,9
Chr04	21000000	22000000	8,5
Chr04	22000000	23000000	12,16
Chr04	23000000	24000000	17,16
Chr04	24000000	25000000	6,11
Chr04	25000000	26000000	2,11
Chr04	26000000	27000000	11,11
Chr04	27000000	28000000	10,13
Chr04	28000000	29000000	12,13
Chr04	29000000	30000000	10,11
Chr04	30000000	31000000	6,14
Chr04	31000000	32000000	14,12
Chr04	32000000	33000000	11,11
Chr04	33000000	34000000	4,8
Chr04	34000000	35000000	23,22
Chr04	35000000	36000000	16,13
Chr04	36000000	37000000	20,16
Chr04	37000000	38000000	12,16
Chr04	38000000	39000000	10,9
Chr04	39000000	40000000	6,20
Chr04	40000000	41000000	16,5
Chr04	41000000	42000000	8,4
Chr04	42000000	43000000	12,14
Chr04	43000000	44000000	20,20
Chr04	44000000	45000000	7,9
Chr04	45000000	46000000	3,8
Chr04	46000000	47000000	15,13
Chr04	47000000	48000000	9,13
Chr04	48000000	49000000	9,13
Chr04	49000000	50000000	7,7
Chr04	50000000	51000000	5,15
Chr04	51000000	52000000	11,5
Chr04	52000000	53000000	18,7
Chr04	53000000	54000000	9,9
Chr04	54000000	55000000	13,24
Chr04	55000000	56000000	7,9
Chr04	56000000	57000000	5,12
Chr04	57000000	58000000	6,13
Chr04	58000000	59000000	6,8
Chr04	59000000	60000000	10,9
Chr04	60000000	61000000	9,14
Chr04	61000000	62000000	4,4
Chr04	62000000	63000000	4,8
Chr04	63000000	64000000	6,19
Chr04	64000000	65000000	12,6
Chr04	65000000	66000000	6,5
Chr04	66000000	67000000	16,13
Chr04	67000000	68000000	14,5
Chr04	68000000	69000000	13,4
Chr04	69000000	70000000	10,14
Chr04	70000000	71000000	4,15
Chr04	71000000	72000000	15,18
Chr04	72000000	73000000	15,19
Chr04	73000000	74000000	10,18
Chr04	74000000	75000000	13,12
Chr04	75000000	76000000	12,15
Chr04	76000000	77000000	10,19
Chr04	77000000	78000000	11,14
Chr04	78000000	79000000	8,5
Chr04	79000000	80000000	11,10
Chr04	80000000	81000000	10,9
Chr04	81000000	82000000	4,8
Chr04	82000000	83000000	9,10
Chr04	83000000	84000000	21,18
Chr04	84000000	85000000	9,10
Chr04	85000000	86000000	17,21
Chr04	86000000	87000000	14,13
Chr04	87000000	88000000	14,18
Chr04	88000000	89000000	9,13
Chr04	89000000	90000000	9,12
Chr04	90000000	91000000	10,13
Chr04	91000000	92000000	10,5
Chr04	92000000	93000000	4,8
Chr04	93000000	94000000	10,14
Chr04	94000000	95000000	18,14
Chr04	95000000	96000000	12,14
Chr04	96000000	97000000	11,16
Chr04	97000000	98000000	8,11
Chr04	98000000	99000000	10,11
Chr04	99000000	100000000	3,10
Chr04	100000000	101000000	13,15
Chr04	101000000	102000000	15,7
Chr04	102000000	103000000	11,2
Chr04	103000000	104000000	28,16
Chr04	104000000	105000000	18,16
Chr04	105000000	106000000	20,15
Chr04	106000000	107000000	12,17
Chr04	107000000	108000000	18,10
Chr04	108000000	109000000	13,22
Chr04	109000000	110000000	9,15
Chr04	110000000	111000000	18,14
Chr04	111000000	112000000	25,20
Chr04	112000000	113000000	20,23
Chr04	113000000	114000000	19,25
Chr04	114000000	115000000	15,23
Chr04	115000000	116000000	13,11
Chr04	116000000	117000000	19,14
Chr04	117000000	118000000	15,10
Chr04	118000000	119000000	10,11
Chr04	119000000	120000000	26,19
Chr04	120000000	121000000	16,23
Chr04	121000000	122000000	31,39
Chr04	122000000	123000000	11,13
Chr04	123000000	124000000	19,51
Chr04	124000000	125000000	34,31
Chr04	125000000	126000000	33,54
Chr04	126000000	127000000	50,45
Chr04	127000000	128000000	47,23
Chr04	128000000	129000000	46,45
Chr04	129000000	130000000	47,40
Chr04	130000000	131000000	2,7
Chr05	0	1000000	17,18
Chr05	1000000	2000000	19,16
Chr05	2000000	3000000	13,27
Chr05	3000000	4000000	21,13
Chr05	4000000	5000000	13,15
Chr05	5000000	6000000	20,15
Chr05	6000000	7000000	18,25
Chr05	7000000	8000000	6,3
Chr05	8000000	9000000	4,7
Chr05	9000000	10000000	10,19
Chr05	10000000	11000000	25,19
Chr05	11000000	12000000	10,25
Chr05	12000000	13000000	10,13
Chr05	13000000	14000000	18,12
Chr05	14000000	15000000	12,18
Chr05	15000000	16000000	15,21
Chr05	16000000	17000000	17,23
Chr05	17000000	18000000	15,28
Chr05	18000000	19000000	25,21
Chr05	19000000	20000000	13,8
Chr05	20000000	21000000	8,13
Chr05	21000000	22000000	13,8
Chr05	22000000	23000000	10,15
Chr05	23000000	24000000	18,17
Chr05	24000000	25000000	12,7
Chr05	25000000	26000000	22,25
Chr05	26000000	27000000	6,7
Chr05	27000000	28000000	3,11
Chr05	28000000	29000000	17,14
Chr05	29000000	30000000	17,11
Chr05	30000000	31000000	24,16
Chr05	31000000	32000000	8,8
Chr05	32000000	33000000	2,5
Chr05	33000000	34000000	9,22
Chr05	34000000	35000000	11,8
Chr05	35000000	36000000	9,6
Chr05	36000000	37000000	9,13
Chr05	37000000	38000000	18,20
Chr05	38000000	39000000	11,5
Chr05	39000000	40000000	9,9
Chr05	40000000	41000000	7,6
Chr05	41000000	42000000	9,11
Chr05	42000000	43000000	7,2
Chr05	43000000	44000000	17,19
Chr05	44000000	45000000	9,6
Chr05	45000000	46000000	16,8
Chr05	46000000	47000000	9,12
Chr05	47000000	48000000	14,14
Chr05	48000000	49000000	8,18
Chr05	49000000	50000000	12,22
Chr05	50000000	51000000	9,10
Chr05	51000000	52000000	6,16
Chr05	52000000	53000000	7,7
Chr05	53000000	54000000	5,14
Chr05	54000000	55000000	15,26
Chr05	55000000	56000000	11,6
Chr05	56000000	57000000	15,21
Chr05	57000000	58000000	6,10
Chr05	58000000	59000000	4,9
Chr05	59000000	60000000	12,14
Chr05	60000000	61000000	20,14
Chr05	61000000	62000000	11,12
Chr05	62000000	63000000	4,6
Chr05	63000000	64000000	5,6
Chr05	64000000	65000000	11,6
Chr05	65000000	66000000	12,15
Chr05	66000000	67000000	9,10
Chr05	67000000	68000000	12,18
Chr05	68000000	69000000	16,14
Chr05	69000000	70000000	13,8
Chr05	70000000	71000000	12,11
Chr05	71000000	72000000	4,8
Chr05	72000000	73000000	10,6
Chr05	73000000	74000000	11,23
Chr05	74000000	75000000	12,18
Chr05	75000000	76000000	13,10
Chr05	76000000	77000000	13,11
Chr05	77000000	78000000	9,15
Chr05	78000000	79000000	8,9
Chr05	79000000	80000000	8,13
Chr05	80000000	81000000	10,6
Chr05	81000000	82000000	10,11
Chr05	82000000	83000000	10,21
Chr05	83000000	84000000	19,31
Chr05	84000000	85000000	22,13
Chr05	85000000	86000000	7,7
Chr05	86000000	87000000	3,4
Chr05	87000000	88000000	8,17
Chr05	88000000	89000000	3,9
Chr05	89000000	90000000	9,3
Chr05	90000000	91000000	9,4
Chr05	91000000	92000000	8,17
Chr05	92000000	93000000	15,23
Chr05	93000000	94000000	17,28
Chr05	94000000	95000000	16,10
Chr05	95000000	96000000	19,11
Chr05	96000000	97000000	16,13
Chr05	97000000	98000000	9,11
Chr05	98000000	99000000	12,10
Chr05	99000000	100000000	9,9
Chr05	100000000	101000000	12,20
Chr05	101000000	102000000	18,24
Chr05	102000000	103000000	21,15
Chr05	103000000	104000000	10,8
Chr05	104000000	105000000	19,18
Chr05	105000000	106000000	8,19
Chr05	106000000	107000000	6,10
Chr05	107000000	108000000	12,18
Chr05	108000000	109000000	28,18
Chr05	109000000	110000000	21,26
Chr05	110000000	111000000	12,17
Chr05	111000000	112000000	15,21
Chr05	112000000	113000000	17,13
Chr05	113000000	114000000	51,36
Chr05	114000000	115000000	25,22
Chr05	115000000	116000000	32,37
Chr05	116000000	117000000	44,42
Chr05	117000000	118000000	14,14
Chr06	0	1000000	15,23
Chr06	1000000	2000000	6,9
Chr06	2000000	3000000	7,7
Chr06	3000000	4000000	6,9
Chr06	4000000	5000000	10,8
Chr06	5000000	6000000	18,25
Chr06	6000000	7000000	3,10
Chr06	7000000	8000000	12,30
Chr06	8000000	9000000	9,19
Chr06	9000000	10000000	10,7
Chr06	10000000	11000000	9,9
Chr06	11000000	12000000	3,2
Chr06	12000000	13000000	10,4
Chr06	13000000	14000000	13,17
Chr06	14000000	15000000	20,16
Chr06	15000000	16000000	15,22
Chr06	16000000	17000000	16,23
Chr06	17000000	18000000	20,19
Chr06	18000000	19000000	26,12
Chr06	19000000	20000000	16,22
Chr06	20000000	21000000	20,13
Chr06	21000000	22000000	17,8
Chr06	22000000	23000000	9,14
Chr06	23000000	24000000	15,16
Chr06	24000000	25000000	9,13
Chr06	25000000	26000000	9,10
Chr06	26000000	27000000	10,19
Chr06	27000000	28000000	16,17
Chr06	28000000	29000000	21,23
Chr06	29000000	30000000	13,7
Chr06	30000000	31000000	12,25
Chr06	31000000	32000000	4,9
Chr06	32000000	33000000	13,12
Chr06	33000000	34000000	11,13
Chr06	34000000	35000000	11,11
Chr06	35000000	36000000	8,16
Chr06	36000000	37000000	5,12
Chr06	37000000	38000000	5,4
Chr06	38000000	39000000	7,8
Chr06	39000000	40000000	11,11
Chr06	40000000	41000000	12,22
Chr06	41000000	42000000	9,12
Chr06	42000000	43000000	11,9
Chr06	43000000	44000000	2,10
Chr06	44000000	45000000	11,22
Chr06	45000000	46000000	17,4
Chr06	46000000	47000000	18,12
Chr06	47000000	48000000	12,10
Chr06	48000000	49000000	12,23
Chr06	49000000	50000000	12,20
Chr06	50000000	51000000	15,22
Chr06	51000000	52000000	19,17
Chr06	52000000	53000000	13,9
Chr06	53000000	54000000	10,9
Chr06	54000000	55000000	12,7
Chr06	55000000	56000000	10,8
Chr06	56000000	57000000	6,14
Chr06	57000000	58000000	5,13
Chr06	58000000	59000000	6,14
Chr06	59000000	60000000	12,6
Chr06	60000000	61000000	3,2
Chr06	61000000	62000000	9,10
Chr06	62000000	63000000	19,22
Chr06	63000000	64000000	12,9
Chr06	64000000	65000000	8,18
Chr06	65000000	66000000	15,12
Chr06	66000000	67000000	9,11
Chr06	67000000	68000000	3,15
Chr06	68000000	69000000	4,12
Chr06	69000000	70000000	7,4
Chr06	70000000	71000000	11,13
Chr06	71000000	72000000	12,16
Chr06	72000000	73000000	6,13
Chr06	73000000	74000000	7,3
Chr06	74000000	75000000	12,10
Chr06	75000000	76000000	16,19
Chr06	76000000	77000000	19,11
Chr06	77000000	78000000	9,12
Chr06	78000000	79000000	21,15
Chr06	79000000	80000000	14,10
Chr06	80000000	81000000	10,10
Chr06	81000000	82000000	10,14
Chr06	82000000	83000000	5,7
Chr06	83000000	84000000	5,12
Chr06	84000000	85000000	5,19
Chr06	85000000	86000000	8,3
Chr06	86000000	87000000	4,18
Chr06	87000000	88000000	11,11
Chr06	88000000	89000000	5,8
Chr06	89000000	90000000	4,3
Chr06	90000000	91000000	4,10
Chr06	91000000	92000000	4,5
Chr06	92000000	93000000	4,13
Chr06	93000000	94000000	5,12
Chr06	94000000	95000000	10,10
Chr06	95000000	96000000	5,14
Chr06	96000000	97000000	5,9
Chr06	97000000	98000000	10,15
Chr06	98000000	99000000	6,12
Chr06	99000000	100000000	10,9
Chr06	100000000	101000000	21,11
Chr06	101000000	102000000	4,17
Chr06	102000000	103000000	12,14
Chr06	103000000	104000000	16,14
Chr06	104000000	105000000	22,7
Chr06	105000000	106000000	8,9
Chr06	106000000	107000000	6,17
Chr06	107000000	108000000	20,14
Chr06	108000000	109000000	13,12
Chr06	109000000	110000000	21,10
Chr06	110000000	111000000	10,18
Chr06	111000000	112000000	14,9
Chr06	112000000	113000000	23,18
Chr06	113000000	114000000	23,20
Chr06	114000000	115000000	16,20
Chr06	115000000	116000000	20,30
Chr06	116000000	117000000	12,20
Chr06	117000000	118000000	12,18
Chr06	118000000	119000000	21,13
Chr06	119000000	120000000	9,25
Chr06	120000000	121000000	4,11
Chr06	121000000	122000000	14,5
Chr06	122000000	123000000	20,25
Chr06	123000000	124000000	28,33
Chr06	124000000	125000000	18,15
Chr06	125000000	126000000	31,38
Chr06	126000000	127000000	31,40
Chr06	127000000	128000000	29,31
Chr06	128000000	129000000	26,30
Chr06	129000000	130000000	16,22
Chr07	0	1000000	36,14
Chr07	1000000	2000000	15,22
Chr07	2000000	3000000	11,17
Chr07	3000000	4000000	12,14
Chr07	4000000	5000000	11,17
Chr07	5000000	6000000	21,13
Chr07	6000000	7000000	23,25
Chr07	7000000	8000000	14,14
Chr07	8000000	9000000	24,29
Chr07	9000000	10000000	17,15
Chr07	10000000	11000000	21,25
Chr07	11000000	12000000	24,24
Chr07	12000000	13000000	7,15
Chr07	13000000	14000000	19,15
Chr07	14000000	15000000	13,17
Chr07	15000000	16000000	15,13
Chr07	16000000	17000000	9,15
Chr07	17000000	18000000	16,7
Chr07	18000000	19000000	14,9
Chr07	19000000	20000000	10,23
Chr07	20000000	21000000	3,14
Chr07	21000000	22000000	6,13
Chr07	22000000	23000000	12,23
Chr07	23000000	24000000	18,8
Chr07	24000000	25000000	5,4
Chr07	25000000	26000000	9,10
Chr07	26000000	27000000	9,4
Chr07	27000000	28000000	4,4
Chr07	28000000	29000000	17,14
Chr07	29000000	30000000	19,17
Chr07	30000000	31000000	9,6
Chr07	31000000	32000000	5,7
Chr07	32000000	33000000	11,20
Chr07	33000000	34000000	11,13
Chr07	34000000	35000000	9,7
Chr07	35000000	36000000	10,9
Chr07	36000000	37000000	11,13
Chr07	37000000	38000000	17,12
Chr07	38000000	39000000	8,12
Chr07	39000000	40000000	3,5
Chr07	40000000	41000000	6,9
Chr07	41000000	42000000	10,8
Chr07	42000000	43000000	16,7
Chr07	43000000	44000000	4,4
Chr07	44000000	45000000	14,13
Chr07	45000000	46000000	9,7
Chr07	46000000	47000000	9,15
Chr07	47000000	48000000	10,14
Chr07	48000000	49000000	12,13
Chr07	49000000	50000000	6,10
Chr07	50000000	51000000	10,17
Chr07	51000000	52000000	10,17
Chr07	52000000	53000000	13,13
Chr07	53000000	54000000	12,13
Chr07	54000000	55000000	5,14
Chr07	55000000	56000000	7,8
Chr07	56000000	57000000	6,7
Chr07	57000000	58000000	10,13
Chr07	58000000	59000000	9,12
Chr07	59000000	60000000	15,6
Chr07	60000000	61000000	15,15
Chr07	61000000	62000000	6,9
Chr07	62000000	63000000	4,11
Chr07	63000000	64000000	11,11
Chr07	64000000	65000000	10,8
Chr07	65000000	66000000	4,9
Chr07	66000000	67000000	5,4
Chr07	67000000	68000000	19,9
Chr07	68000000	69000000	9,8
Chr07	69000000	70000000	12,15
Chr07	70000000	71000000	7,3
Chr07	71000000	72000000	15,21
Chr07	72000000	73000000	9,11
Chr07	73000000	74000000	13,7
Chr07	74000000	75000000	10,8
Chr07	75000000	76000000	9,13
Chr07	76000000	77000000	14,16
Chr07	77000000	78000000	4,4
Chr07	78000000	79000000	4,11
Chr07	79000000	80000000	20,5
Chr07	80000000	81000000	25,12
Chr07	81000000	82000000	4,8
Chr07	82000000	83000000	9,11
Chr07	83000000	84000000	8,16
Chr07	84000000	85000000	25,7
Chr07	85000000	86000000	16,14
Chr07	86000000	87000000	19,21
Chr07	87000000	88000000	7,10
Chr07	88000000	89000000	19,24
Chr07	89000000	90000000	19,16
Chr07	90000000	91000000	14,19
Chr07	91000000	92000000	12,18
Chr07	92000000	93000000	10,16
Chr07	93000000	94000000	17,21
Chr07	94000000	95000000	17,23
Chr07	95000000	96000000	16,12
Chr07	96000000	97000000	12,19
Chr07	97000000	98000000	21,14
Chr07	98000000	99000000	13,18
Chr07	99000000	100000000	10,18
Chr07	100000000	101000000	14,17
Chr07	101000000	102000000	16,24
Chr07	102000000	103000000	22,23
Chr07	103000000	104000000	29,27
Chr07	104000000	105000000	42,40
Chr07	105000000	106000000	69,42
Chr07	106000000	107000000	28,36
Chr07	107000000	108000000	17,25
Chr08	0	1000000	27,22
Chr08	1000000	2000000	10,8
Chr08	2000000	3000000	13,6
Chr08	3000000	4000000	17,14
Chr08	4000000	5000000	5,6
Chr08	5000000	6000000	19,13
Chr08	6000000	7000000	8,13
Chr08	7000000	8000000	18,19
Chr08	8000000	9000000	8,28
Chr08	9000000	10000000	12,18
Chr08	10000000	11000000	13,21
Chr08	11000000	12000000	21,13
Chr08	12000000	13000000	13,21
Chr08	13000000	14000000	13,11
Chr08	14000000	15000000	22,21
Chr08	15000000	16000000	10,22
Chr08	16000000	17000000	7,14
Chr08	17000000	18000000	20,27
Chr08	18000000	19000000	11,11
Chr08	19000000	20000000	7,5
Chr08	20000000	21000000	6,14
Chr08	21000000	22000000	18,18
Chr08	22000000	23000000	22,22
Chr08	23000000	24000000	11,8
Chr08	24000000	25000000	11,8
Chr08	25000000	26000000	14,10
Chr08	26000000	27000000	5,5
Chr08	27000000	28000000	6,6
Chr08	28000000	29000000	1,15
Chr08	29000000	30000000	20,10
Chr08	30000000	31000000	9,15
Chr08	31000000	32000000	11,6
Chr08	32000000	33000000	6,18
Chr08	33000000	34000000	11,7
Chr08	34000000	35000000	11,9
Chr08	35000000	36000000	7,15
Chr08	36000000	37000000	11,4
Chr08	37000000	38000000	13,14
Chr08	38000000	39000000	6,11
Chr08	39000000	40000000	0,1
Chr08	40000000	41000000	15,14
Chr08	41000000	42000000	13,13
Chr08	42000000	43000000	6,6
Chr08	43000000	44000000	9,6
Chr08	44000000	45000000	6,6
Chr08	45000000	46000000	5,11
Chr08	46000000	47000000	6,11
Chr08	47000000	48000000	7,3
Chr08	48000000	49000000	5,5
Chr08	49000000	50000000	6,4
Chr08	50000000	51000000	5,11
Chr08	51000000	52000000	5,11
Chr08	52000000	53000000	20,13
Chr08	53000000	54000000	20,14
Chr08	54000000	55000000	13,14
Chr08	55000000	56000000	11,10
Chr08	56000000	57000000	8,11
Chr08	57000000	58000000	7,15
Chr08	58000000	59000000	16,10
Chr08	59000000	60000000	8,8
Chr08	60000000	61000000	3,7
Chr08	61000000	62000000	14,7
Chr08	62000000	63000000	8,11
Chr08	63000000	64000000	10,16
Chr08	64000000	65000000	10,14
Chr08	65000000	66000000	13,12
Chr08	66000000	67000000	8,4
Chr08	67000000	68000000	10,14
Chr08	68000000	69000000	11,14
Chr08	69000000	70000000	9,14
Chr08	70000000	71000000	9,9
Chr08	71000000	72000000	6,5
Chr08	72000000	73000000	5,6
Chr08	73000000	74000000	10,9
Chr08	74000000	75000000	15,15
Chr08	75000000	76000000	16,19
Chr08	76000000	77000000	5,7
Chr08	77000000	78000000	9,14
Chr08	78000000	79000000	14,13
Chr08	79000000	80000000	17,20
Chr08	80000000	81000000	14,21
Chr08	81000000	82000000	5,18
Chr08	82000000	83000000	17,20
Chr08	83000000	84000000	11,21
Chr08	84000000	85000000	7,12
Chr08	85000000	86000000	11,23
Chr08	86000000	87000000	21,15
Chr08	87000000	88000000	26,21
Chr08	88000000	89000000	13,22
Chr08	89000000	90000000	22,27
Chr08	90000000	91000000	12,26
Chr08	91000000	92000000	28,38
Chr08	92000000	93000000	48,29
Chr08	93000000	94000000	36,31
Chr08	94000000	95000000	32,19
Chr08	95000000	96000000	39,36
Chr08	96000000	97000000	49,37
Chr08	97000000	98000000	59,44
Chr08	98000000	99000000	28,22
Chr09	0	1000000	27,24
Chr09	1000000	2000000	16,22
Chr09	2000000	3000000	11,7
Chr09	3000000	4000000	11,22
Chr09	4000000	5000000	3,3
Chr09	5000000	6000000	18,24
Chr09	6000000	7000000	8,11
Chr09	7000000	8000000	8,16
Chr09	8000000	9000000	7,12
Chr09	9000000	10000000	6,18
Chr09	10000000	11000000	8,4
Chr09	11000000	12000000	6,5
Chr09	12000000	13000000	1,11
Chr09	13000000	14000000	12,10
Chr09	14000000	15000000	20,15
Chr09	15000000	16000000	11,12
Chr09	16000000	17000000	25,35
Chr09	17000000	18000000	39,34
Chr09	18000000	19000000	26,37
Chr09	19000000	20000000	12,15
Chr09	20000000	21000000	12,35
Chr09	21000000	22000000	16,20
Chr09	22000000	23000000	19,19
Chr09	23000000	24000000	27,20
Chr09	24000000	25000000	13,14
Chr09	25000000	26000000	28,25
Chr09	26000000	27000000	10,10
Chr09	27000000	28000000	20,19
Chr09	28000000	29000000	8,8
Chr09	29000000	30000000	4,9
Chr09	30000000	31000000	20,15
Chr09	31000000	32000000	13,15
Chr09	32000000	33000000	17,14
Chr09	33000000	34000000	11,11
Chr09	34000000	35000000	13,18
Chr09	35000000	36000000	12,8
Chr09	36000000	37000000	14,12
Chr09	37000000	38000000	17,31
Chr09	38000000	39000000	12,22
Chr09	39000000	40000000	9,14
Chr09	40000000	41000000	15,14
Chr09	41000000	42000000	9,26
Chr09	42000000	43000000	9,6
Chr09	43000000	44000000	14,7
Chr09	44000000	45000000	21,12
Chr09	45000000	46000000	17,32
Chr09	46000000	47000000	19,18
Chr09	47000000	48000000	11,18
Chr09	48000000	49000000	10,8
Chr09	49000000	50000000	7,13
Chr09	50000000	51000000	8,20
Chr09	51000000	52000000	9,18
Chr09	52000000	53000000	10,10
Chr09	53000000	54000000	13,8
Chr09	54000000	55000000	7,22
Chr09	55000000	56000000	15,12
Chr09	56000000	57000000	4,2
Chr09	57000000	58000000	13,15
Chr09	58000000	59000000	10,10
Chr09	59000000	60000000	9,14
Chr09	60000000	61000000	8,8
Chr09	61000000	62000000	19,8
Chr09	62000000	63000000	14,14
Chr09	63000000	64000000	19,16
Chr09	64000000	65000000	10,12
Chr09	65000000	66000000	13,12
Chr09	66000000	67000000	14,8
Chr09	67000000	68000000	17,30
Chr09	68000000	69000000	17,7
Chr09	69000000	70000000	7,2
Chr09	70000000	71000000	7,4
Chr09	71000000	72000000	2,6
Chr09	72000000	73000000	7,12
Chr09	73000000	74000000	6,9
Chr09	74000000	75000000	14,6
Chr09	75000000	76000000	5,9
Chr09	76000000	77000000	2,16
Chr09	77000000	78000000	7,7
Chr09	78000000	79000000	12,19
Chr09	79000000	80000000	9,16
Chr09	80000000	81000000	15,11
Chr09	81000000	82000000	18,20
Chr09	82000000	83000000	17,12
Chr09	83000000	84000000	16,18
Chr09	84000000	85000000	25,6
Chr09	85000000	86000000	9,10
Chr09	86000000	87000000	18,11
Chr09	87000000	88000000	17,19
Chr09	88000000	89000000	14,13
Chr09	89000000	90000000	13,24
Chr09	90000000	91000000	15,14
Chr09	91000000	92000000	19,21
Chr09	92000000	93000000	11,12
Chr09	93000000	94000000	30,12
Chr09	94000000	95000000	11,11
Chr09	95000000	96000000	7,13
Chr09	96000000	97000000	14,16
Chr09	97000000	98000000	11,11
Chr09	98000000	99000000	17,27
Chr09	99000000	100000000	25,39
Chr09	100000000	101000000	28,35
Chr09	101000000	102000000	22,24
Chr09	102000000	103000000	21,24
Chr09	103000000	104000000	42,46
Chr09	104000000	105000000	27,28
Chr10	0	1000000	12,15
Chr10	1000000	2000000	4,10
Chr10	2000000	3000000	10,7
Chr10	3000000	4000000	26,16
Chr10	4000000	5000000	4,4
Chr10	5000000	6000000	9,12
Chr10	6000000	7000000	10,6
Chr10	7000000	8000000	5,9
Chr10	8000000	9000000	8,14
Chr10	9000000	10000000	6,6
Chr10	10000000	11000000	8,13
Chr10	11000000	12000000	16,16
Chr10	12000000	13000000	19,33
Chr10	13000000	14000000	37,25
Chr10	14000000	15000000	23,25
Chr10	15000000	16000000	17,24
Chr10	16000000	17000000	19,20
Chr10	17000000	18000000	27,29
Chr10	18000000	19000000	21,32
Chr10	19000000	20000000	14,19
Chr10	20000000	21000000	13,15
Chr10	21000000	22000000	18,12
Chr10	22000000	23000000	13,22
Chr10	23000000	24000000	23,28
Chr10	24000000	25000000	28,31
Chr10	25000000	26000000	21,17
Chr10	26000000	27000000	12,14
Chr10	27000000	28000000	19,12
Chr10	28000000	29000000	9,14
Chr10	29000000	30000000	10,13
Chr10	30000000	31000000	20,11
Chr10	31000000	32000000	17,20
Chr10	32000000	33000000	36,30
Chr10	33000000	34000000	35,23
Chr10	34000000	35000000	28,32
Chr10	35000000	36000000	26,27
Chr10	36000000	37000000	36,21
Chr10	37000000	38000000	19,13
Chr10	38000000	39000000	5,10
Chr10	39000000	40000000	11,10
Chr10	40000000	41000000	5,17
Chr10	41000000	42000000	9,11
Chr10	42000000	43000000	3,11
Chr10	43000000	44000000	5,11
Chr10	44000000	45000000	9,12
Chr10	45000000	46000000	5,11
Chr10	46000000	47000000	8,9
Chr10	47000000	48000000	4,6
Chr10	48000000	49000000	7,7
Chr10	49000000	50000000	7,15
Chr10	50000000	51000000	11,4
Chr10	51000000	52000000	18,15
Chr10	52000000	53000000	3,18
Chr10	53000000	54000000	4,14
Chr10	54000000	55000000	11,13
Chr10	55000000	56000000	12,11
Chr10	56000000	57000000	20,25
Chr10	57000000	58000000	17,17
Chr10	58000000	59000000	11,19
Chr10	59000000	60000000	12,12
Chr10	60000000	61000000	14,8
Chr10	61000000	62000000	7,13
Chr10	62000000	63000000	4,5
Chr10	63000000	64000000	3,6
Chr10	64000000	65000000	5,13
Chr10	65000000	66000000	10,7
Chr10	66000000	67000000	5,8
Chr10	67000000	68000000	3,17
Chr10	68000000	69000000	6,0
Chr10	69000000	70000000	12,4
Chr10	70000000	71000000	13,6
Chr10	71000000	72000000	3,2
Chr10	72000000	73000000	4,6
Chr10	73000000	74000000	17,8
Chr10	74000000	75000000	7,7
Chr10	75000000	76000000	5,12
Chr10	76000000	77000000	9,16
Chr10	77000000	78000000	18,12
Chr10	78000000	79000000	14,20
Chr10	79000000	80000000	5,7
Chr10	80000000	81000000	10,9
Chr10	81000000	82000000	6,19
Chr10	82000000	83000000	13,15
Chr10	83000000	84000000	11,23
Chr10	84000000	85000000	25,48
Chr10	85000000	86000000	28,25
Chr10	86000000	87000000	31,29
Chr10	87000000	88000000	22,13
Chr10	88000000	89000000	35,35
Chr10	89000000	90000000	26,13
Chr10	90000000	91000000	16,13
Chr10	91000000	92000000	29,34
Chr10	92000000	93000000	42,43
Chr10	93000000	94000000	49,36
Chr10	94000000	95000000	67,56
Chr10	95000000	96000000	46,59
Chr10	96000000	97000000	55,64
Chr10	97000000	98000000	4,10
Chr11	0	1000000	47,29
Chr11	1000000	2000000	57,58
Chr11	2000000	3000000	55,49
Chr11	3000000	4000000	51,39
Chr11	4000000	5000000	59,47
Chr11	5000000	6000000	37,34
Chr11	6000000	7000000	31,20
Chr11	7000000	8000000	20,24
Chr11	8000000	9000000	29,28
Chr11	9000000	10000000	34,33
Chr11	10000000	11000000	17,20
Chr11	11000000	12000000	10,16
Chr11	12000000	13000000	23,17
Chr11	13000000	14000000	20,8
Chr11	14000000	15000000	30,23
Chr11	15000000	16000000	19,12
Chr11	16000000	17000000	13,15
Chr11	17000000	18000000	23,20
Chr11	18000000	19000000	16,23
Chr11	19000000	20000000	13,9
Chr11	20000000	21000000	9,15
Chr11	21000000	22000000	17,10
Chr11	22000000	23000000	20,20
Chr11	23000000	24000000	10,15
Chr11	24000000	25000000	14,13
Chr11	25000000	26000000	28,22
Chr11	26000000	27000000	16,23
Chr11	27000000	28000000	13,9
Chr11	28000000	29000000	9,8
Chr11	29000000	30000000	15,24
Chr11	30000000	31000000	27,21
Chr11	31000000	32000000	24,27
Chr11	32000000	33000000	18,20
Chr11	33000000	34000000	27,31
Chr11	34000000	35000000	21,29
Chr11	35000000	36000000	14,20
Chr11	36000000	37000000	11,9
Chr11	37000000	38000000	13,10
Chr11	38000000	39000000	20,18
Chr11	39000000	40000000	6,14
Chr11	40000000	41000000	16,14
Chr11	41000000	42000000	24,19
Chr11	42000000	43000000	11,12
Chr11	43000000	44000000	16,16
Chr11	44000000	45000000	20,23
Chr11	45000000	46000000	22,18
Chr11	46000000	47000000	23,33
Chr11	47000000	48000000	29,36
Chr11	48000000	49000000	23,37
Chr11	49000000	50000000	20,23
Chr11	50000000	51000000	34,33
Chr11	51000000	52000000	21,18
Chr11	52000000	53000000	13,25
Chr11	53000000	54000000	20,12
Chr11	54000000	55000000	8,11
Chr11	55000000	56000000	10,12
Chr11	56000000	57000000	19,21
Chr11	57000000	58000000	47,32
Chr11	58000000	59000000	27,24
Chr11	59000000	60000000	18,22
Chr11	60000000	61000000	13,17
Chr12	0	1000000	19,15
Chr12	1000000	2000000	24,16
Chr12	2000000	3000000	30,24
Chr12	3000000	4000000	31,19
Chr12	4000000	5000000	18,23
Chr12	5000000	6000000	5,21
Chr12	6000000	7000000	12,20
Chr12	7000000	8000000	5,10
Chr12	8000000	9000000	7,6
Chr12	9000000	10000000	8,7
Chr12	10000000	11000000	8,7
Chr12	11000000	12000000	13,4
Chr12	12000000	13000000	15,17
Chr12	13000000	14000000	5,13
Chr12	14000000	15000000	0,3
Chr12	15000000	16000000	6,2
Chr12	16000000	17000000	5,9
Chr12	17000000	18000000	14,9
Chr12	18000000	19000000	5,19
Chr12	19000000	20000000	9,9
Chr12	20000000	21000000	7,9
Chr12	21000000	22000000	15,18
Chr12	22000000	23000000	20,20
Chr12	23000000	24000000	16,24
Chr12	24000000	25000000	14,10
Chr12	25000000	26000000	14,18
Chr12	26000000	27000000	19,17
Chr12	27000000	28000000	9,13
Chr12	28000000	29000000	9,9
Chr12	29000000	30000000	12,9
Chr12	30000000	31000000	14,7
Chr12	31000000	32000000	17,14
Chr12	32000000	33000000	15,12
Chr12	33000000	34000000	14,24
Chr12	34000000	35000000	14,16
Chr12	35000000	36000000	23,14
Chr12	36000000	37000000	10,11
Chr12	37000000	38000000	9,5
Chr12	38000000	39000000	10,2
Chr12	39000000	40000000	11,21
Chr12	40000000	41000000	7,16
Chr12	41000000	42000000	10,10
Chr12	42000000	43000000	10,14
Chr12	43000000	44000000	8,9
Chr12	44000000	45000000	10,11
Chr12	45000000	46000000	9,15
Chr12	46000000	47000000	17,11
Chr12	47000000	48000000	15,18
Chr12	48000000	49000000	13,16
Chr12	49000000	50000000	8,19
Chr12	50000000	51000000	8,14
Chr12	51000000	52000000	10,10
Chr12	52000000	53000000	12,23
Chr12	53000000	54000000	17,24
Chr12	54000000	55000000	17,1
Chr12	55000000	56000000	17,19
Chr12	56000000	57000000	18,13
Chr12	57000000	58000000	18,6
Chr12	58000000	59000000	5,9
Chr12	59000000	60000000	5,7
Chr12	60000000	61000000	12,16
Chr12	61000000	62000000	12,15
Chr12	62000000	63000000	11,14
Chr12	63000000	64000000	9,8
Chr12	64000000	65000000	8,24
Chr12	65000000	66000000	15,19
Chr12	66000000	67000000	20,16
Chr12	67000000	68000000	12,17
Chr12	68000000	69000000	21,15
Chr12	69000000	70000000	15,23
Chr12	70000000	71000000	9,13
Chr12	71000000	72000000	12,12
Chr12	72000000	73000000	20,12
Chr12	73000000	74000000	14,13
Chr12	74000000	75000000	24,28
Chr12	75000000	76000000	13,13
Chr12	76000000	77000000	24,22
Chr12	77000000	78000000	28,34
Chr12	78000000	79000000	35,33
Chr12	79000000	80000000	35,26
Chr12	80000000	81000000	41,46
Chr12	81000000	82000000	46,29
Chr12	82000000	83000000	48,50
Chr12	83000000	84000000	33,41
Chr12	84000000	85000000	19,13
Chr13	0	1000000	13,17
Chr13	1000000	2000000	20,8
Chr13	2000000	3000000	10,15
Chr13	3000000	4000000	18,21
Chr13	4000000	5000000	12,5
Chr13	5000000	6000000	16,12
Chr13	6000000	7000000	14,10
Chr13	7000000	8000000	9,10
Chr13	8000000	9000000	19,30
Chr13	9000000	10000000	15,12
Chr13	10000000	11000000	30,25
Chr13	11000000	12000000	26,25
Chr13	12000000	13000000	33,25
Chr13	13000000	14000000	31,34
Chr13	14000000	15000000	5,9
Chr13	15000000	16000000	21,9
Chr13	16000000	17000000	29,21
Chr13	17000000	18000000	14,31
Chr13	18000000	19000000	24,13
Chr13	19000000	20000000	30,17
Chr13	20000000	21000000	7,16
Chr13	21000000	22000000	5,11
Chr13	22000000	23000000	10,15
Chr13	23000000	24000000	15,14
Chr13	24000000	25000000	22,21
Chr13	25000000	26000000	22,18
Chr13	26000000	27000000	23,25
Chr13	27000000	28000000	15,8
Chr13	28000000	29000000	19,11
Chr13	29000000	30000000	21,21
Chr13	30000000	31000000	8,8
Chr13	31000000	32000000	5,18
Chr13	32000000	33000000	12,14
Chr13	33000000	34000000	18,14
Chr13	34000000	35000000	12,18
Chr13	35000000	36000000	18,21
Chr13	36000000	37000000	20,28
Chr13	37000000	38000000	16,19
Chr13	38000000	39000000	24,15
Chr13	39000000	40000000	23,11
Chr13	40000000	41000000	23,19
Chr13	41000000	42000000	22,24
Chr13	42000000	43000000	16,17
Chr13	43000000	44000000	21,16
Chr13	44000000	45000000	3,18
Chr13	45000000	46000000	10,9
Chr13	46000000	47000000	26,23
Chr13	47000000	48000000	23,26
Chr13	48000000	49000000	9,11
Chr13	49000000	50000000	3,7
Chr13	50000000	51000000	6,7
Chr13	51000000	52000000	9,11
Chr13	52000000	53000000	6,14
Chr13	53000000	54000000	4,12
Chr13	54000000	55000000	8,5
Chr13	55000000	56000000	15,12
Chr13	56000000	57000000	10,10
Chr13	57000000	58000000	22,8
Chr13	58000000	59000000	18,27
Chr13	59000000	60000000	27,21
Chr13	60000000	61000000	27,15
Chr13	61000000	62000000	19,15
Chr13	62000000	63000000	15,12
Chr13	63000000	64000000	4,9
Chr13	64000000	65000000	18,10
Chr13	65000000	66000000	13,10
Chr13	66000000	67000000	12,10
Chr13	67000000	68000000	10,15
Chr13	68000000	69000000	20,11
Chr13	69000000	70000000	23,19
Chr13	70000000	71000000	19,18
Chr13	71000000	72000000	14,20
Chr13	72000000	73000000	14,23
Chr13	73000000	74000000	19,12
Chr13	74000000	75000000	14,23
Chr13	75000000	76000000	20,15
Chr13	76000000	77000000	18,22
Chr13	77000000	78000000	17,14
Chr13	78000000	79000000	23,15
Chr13	79000000	80000000	35,33
Chr13	80000000	81000000	32,27
Chr13	81000000	82000000	23,27
Chr13	82000000	83000000	36,34
Chr13	83000000	84000000	45,47
Chr13	84000000	85000000	79,55
Chr13	85000000	86000000	49,55
Chr13	86000000	87000000	38,66
Chr13	87000000	88000000	7,11
Chr14	0	1000000	23,28
Chr14	1000000	2000000	26,30
Chr14	2000000	3000000	15,17
Chr14	3000000	4000000	25,24
Chr14	4000000	5000000	34,26
Chr14	5000000	6000000	26,36
Chr14	6000000	7000000	41,40
Chr14	7000000	8000000	30,30
Chr14	8000000	9000000	31,23
Chr14	9000000	10000000	16,7
Chr14	10000000	11000000	34,20
Chr14	11000000	12000000	28,17
Chr14	12000000	13000000	24,19
Chr14	13000000	14000000	21,21
Chr14	14000000	15000000	10,14
Chr14	15000000	16000000	11,12
Chr14	16000000	17000000	13,12
Chr14	17000000	18000000	9,12
Chr14	18000000	19000000	22,19
Chr14	19000000	20000000	19,21
Chr14	20000000	21000000	14,29
Chr14	21000000	22000000	31,30
Chr14	22000000	23000000	12,18
Chr14	23000000	24000000	18,25
Chr14	24000000	25000000	22,22
Chr14	25000000	26000000	16,18
Chr14	26000000	27000000	6,19
Chr14	27000000	28000000	19,19
Chr14	28000000	29000000	12,12
Chr14	29000000	30000000	6,10
Chr14	30000000	31000000	13,15
Chr14	31000000	32000000	17,18
Chr14	32000000	33000000	10,13
Chr14	33000000	34000000	3,11
Chr14	34000000	35000000	4,12
Chr14	35000000	36000000	20,13
Chr14	36000000	37000000	13,18
Chr14	37000000	38000000	11,11
Chr14	38000000	39000000	11,13
Chr14	39000000	40000000	22,21
Chr14	40000000	41000000	20,16
Chr14	41000000	42000000	20,20
Chr14	42000000	43000000	11,14
Chr14	43000000	44000000	17,23
Chr14	44000000	45000000	13,26
Chr14	45000000	46000000	15,25
Chr14	46000000	47000000	13,21
Chr14	47000000	48000000	25,12
Chr14	48000000	49000000	7,15
Chr14	49000000	50000000	13,7
Chr14	50000000	51000000	10,16
Chr14	51000000	52000000	22,24
Chr14	52000000	53000000	19,11
Chr14	53000000	54000000	28,26
Chr14	54000000	55000000	24,35
Chr14	55000000	56000000	29,32
Chr14	56000000	57000000	16,21
Chr14	57000000	58000000	20,26
Chr14	58000000	59000000	29,39
Chr14	59000000	60000000	14,13
Chr14	60000000	61000000	27,23
Chr14	61000000	62000000	17,21
Chr14	62000000	63000000	13,13
Chr14	63000000	64000000	12,9
Chr14	64000000	65000000	41,40
Chr14	65000000	66000000	7,15
Chr14	66000000	67000000	34,47
Chr14	67000000	68000000	29,38
Chr14	68000000	69000000	32,37
Chr14	69000000	70000000	23,40
Chr14	70000000	71000000	9,12
Chr14	71000000	72000000	4,5
Chr15	0	1000000	20,29
Chr15	1000000	2000000	14,7
Chr15	2000000	3000000	6,19
Chr15	3000000	4000000	9,17
Chr15	4000000	5000000	11,12
Chr15	5000000	6000000	14,13
Chr15	6000000	7000000	24,11
Chr15	7000000	8000000	2,9
Chr15	8000000	9000000	11,11
Chr15	9000000	10000000	7,15
[truncated: 907 more rows]

## Sheet: Tansheep-VS-Husheep.CHG.change
Chromosome	Window Start	Window End	Number of HyperDMRs, HypoDMRs (CHG)
[truncated: 1,891 more rows]

[truncated: 1 more sheets: Tansheep-VS-Husheep.CHH.change]
